# Supplementary material for: Apatite-type SrPr4(SiO4)3O
Source: Acta Crystallogr Sect E Struct Rep Online. 2010 Aug 25;66(Pt 9):i68. doi: 10.1107/S1600536810033349 (PMC3008035; doi:10.1107/S1600536810033349)
Supplement: Supplementary file 1 [file e-66-00i68-sup1.cif]

##############################################################################
###                                                                        ###
###        Electronic paper (Acta Crystallographica Section E)             ###
###                                                                        ###
##############################################################################
#                                                                            #
# This CIF contains the data in a paper accepted for publication in Acta     #
# Crystallographica Section E. It conforms to the requirements of Notes      #
# for Authors for Section E, and has been peer reviewed under the auspices   #
# of the IUCr Commission on Journals.                                        #
#                                                                            #
# Full details of the Crystallographic Information File format               #
# are given in the paper "The Crystallographic Information File (CIF):       #
# a New Standard Archive File for Crystallography" by S. R. Hall, F. H.      #
# Allen and I. D. Brown [Acta Cryst. (1991), A47, 655-685].                  #
#                                                                            #
# The current version of the core CIF dictionary is obtainable from          #
# ftp://ftp.iucr.org/pub/cif_core.dic. The current version number is 2.4.    #
#                                                                            #
# Software is freely available for graphical display of the structure(s) in  #
# this CIF.  For information consult the CIF home page http://www.iucr.org/  #
# cif/home.html                                                              #
#                                                                            #
# This file may be used for bona fide research purposes within the           #
# scientific community so long as proper attribution is given to the journal # 
# article from which it was obtained.                                        #
#                                                                            #
##############################################################################
                                             
data_I
_audit_creation_method     'WinGX routine CIF_UPDATE'
_chemical_name_systematic
;
Strontium tetrapraseodymium tri(silicate) oxide
;
_chemical_formula_moiety     ?
_chemical_formula_sum     'O13 Pr4 Si3 Sr'
_chemical_formula_structural     'Sr Pr4 (Si O4)3 O'
_chemical_formula_iupac     'Sr Pr4 (Si O4)3 O'
_chemical_formula_weight     943.53
_symmetry_cell_setting     hexagonal
_symmetry_space_group_name_H-M     'P 63/m'
_symmetry_space_group_name_Hall     '-P 6c'
loop_
    _symmetry_equiv_pos_as_xyz
    'x, y, z'
    '-y, x-y, z'
    '-x+y, -x, z'
    '-x, -y, z+1/2'
    'y, -x+y, z+1/2'
    'x-y, x, z+1/2'
    '-x, -y, -z'
    'y, -x+y, -z'
    'x-y, x, -z'
    'x, y, -z-1/2'
    '-y, x-y, -z-1/2'
    '-x+y, -x, -z-1/2'
_cell_length_a     9.59990(10)
_cell_length_b     9.59990(10)
_cell_length_c     7.13880(10)
_cell_angle_alpha     90
_cell_angle_beta     90
_cell_angle_gamma     120
_cell_volume     569.757(12)
_cell_formula_units_Z     2
_cell_measurement_reflns_used     9966
_cell_measurement_theta_min     4.25
_cell_measurement_theta_max     61.74
_cell_measurement_temperature     296(2)
_exptl_crystal_description     'prism'
_exptl_crystal_colour     'colourless'
_exptl_crystal_size_max     0.144
_exptl_crystal_size_mid     0.052
_exptl_crystal_size_min     0.033
_exptl_crystal_density_diffrn     5.5
_exptl_crystal_density_method     'Not Measured'
_exptl_crystal_F_000     840
_exptl_absorpt_coefficient_mu     21.817
_exptl_absorpt_correction_type     multi-scan
_exptl_absorpt_process_details     '(SADABS; Sheldrick, 1996)'
_exptl_absorpt_correction_T_min     0.2401
_exptl_absorpt_correction_T_max     0.5462
_exptl_special_details
;
;
_diffrn_ambient_temperature     296(2)
_diffrn_radiation_type     MoK\a
_diffrn_radiation_wavelength     0.71073
_diffrn_radiation_source     'fine-focus sealed tube'
_diffrn_radiation_monochromator     graphite
_diffrn_measurement_device_type     'Bruker APEXII CCD'
_diffrn_measurement_method     '\f and \w scans'
_diffrn_reflns_number     31664
_diffrn_reflns_av_R_equivalents     0.0304
_diffrn_reflns_theta_min     3.76
_diffrn_reflns_theta_max     62.04
_diffrn_reflns_theta_full     62.04
_diffrn_measured_fraction_theta_max     0.989
_diffrn_measured_fraction_theta_full     0.989
_diffrn_reflns_limit_h_min     -22
_diffrn_reflns_limit_h_max     23
_diffrn_reflns_limit_k_min     -23
_diffrn_reflns_limit_k_max     23
_diffrn_reflns_limit_l_min     -17
_diffrn_reflns_limit_l_max     17
_diffrn_reflns_reduction_process
;
;
_diffrn_standards_number     0
_refine_special_details
;
Refinement of <i>F</i>^2^ against ALL reflections. The weighted <i>R</i>-factor
<i>wR</i> and goodness of fit <i>S</i> are based on <i>F</i>^2^, conventional
<i>R</i>-factors <i>R</i> are based on <i>F</i>, with <i>F</i> set to zero for
negative <i>F</i>^2^. The threshold expression of <i>F</i>^2^ >
2\s(<i>F</i>^2^) is used only for calculating <i>R</i>-factors(gt) <i>etc</i>.
and is not relevant to the choice of reflections for refinement.
<i>R</i>-factors based on <i>F</i>^2^ are statistically about twice as large
as those based on <i>F</i>, and <i>R</i>- factors based on ALL data will be
even larger.
;
_reflns_number_total     3151
_reflns_number_gt     2815
_reflns_threshold_expression     I>2\s(I)
_refine_ls_structure_factor_coef     Fsqd
_refine_ls_matrix_type     full
_refine_ls_R_factor_all     0.0213
_refine_ls_R_factor_gt     0.0177
_refine_ls_wR_factor_gt     0.0454
_refine_ls_wR_factor_ref     0.0468
_refine_ls_goodness_of_fit_ref     1.068
_refine_ls_restrained_S_all     1.068
_refine_ls_number_reflns     3151
_refine_ls_number_parameters     42
_refine_ls_number_restraints     1
_refine_ls_number_constraints     2
_refine_ls_hydrogen_treatment     .
_refine_ls_weighting_scheme     calc
_refine_ls_weighting_details
              'w=1/[\s^2^(Fo^2^)+(0.0249P)^2^+0.3254P] where P=(Fo^2^+2Fc^2^)/3'
_atom_sites_solution_hydrogens     .
_atom_sites_solution_primary     ?
_atom_sites_solution_secondary     ?
_refine_ls_shift/su_max     0.001
_refine_ls_shift/su_mean     0.000
_refine_diff_density_max     2.447
_refine_diff_density_min     -1.753
_refine_ls_extinction_method     'SHELXL97 (Sheldrick, 2008)'
_refine_ls_extinction_coef     0.0052(3)
_refine_ls_extinction_expression
                                  'Fc^*^=kFc[1+0.001xFc^2^\l^3^/sin(2\q)]^-1/4^'
loop_
    _atom_type_symbol
    _atom_type_description
    _atom_type_scat_dispersion_real
    _atom_type_scat_dispersion_imag
    _atom_type_scat_source
    Sr Sr -1.5307 3.2498 'International Tables Vol C Tables 4.2.6.8 and 6.1.1.4'
    Si Si 0.0817 0.0704 'International Tables Vol C Tables 4.2.6.8 and 6.1.1.4'
    Pr Pr -0.218 2.8214 'International Tables Vol C Tables 4.2.6.8 and 6.1.1.4'
    O O 0.0106 0.006 'International Tables Vol C Tables 4.2.6.8 and 6.1.1.4'
_computing_data_collection     'APEX2 (Bruker, 2008)'
_computing_cell_refinement     'SAINT (Bruker, 2008)'
_computing_data_reduction     'SAINT (Bruker, 2008)'
_computing_structure_solution     'SHELXS97 (Sheldrick, 2008)'
_computing_structure_refinement
                         'SHELXL97 (Sheldrick, 2008) and WinGX (Farrugia, 1999)'
_computing_molecular_graphics     'ATOMS for Windows (Dowty, 2006)'
_computing_publication_material
                               'PLATON (Spek, 2009) and publCIF (Westrip, 2010)'
loop_
    _atom_site_type_symbol
    _atom_site_label
    _atom_site_fract_x
    _atom_site_fract_y
    _atom_site_fract_z
    _atom_site_U_iso_or_equiv
    _atom_site_adp_type
    _atom_site_calc_flag
    _atom_site_refinement_flags
    _atom_site_occupancy
    _atom_site_disorder_assembly
    _atom_site_disorder_group
    Pr Pr1 0.3333 0.6667 -0.000387(15) 0.00860(2) Uani d SP 0.5358(8) . .
    Sr Sr1 0.3333 0.6667 -0.000387(15) 0.00860(2) Uani d SP 0.4641(8) . .
    Pr Pr2 0.010753(8) 0.242790(8) 0.2500 0.00742(2) Uani d SP 0.9761(5) . .
    Sr Sr2 0.010753(8) 0.242790(8) 0.2500 0.00742(2) Uani d SP 0.0239(5) . .
    Si Si1 0.39915(5) 0.37061(5) 0.2500 0.00683(5) Uani d S 1 . .
    O O1 0.31811(17) 0.48323(16) 0.2500 0.01330(16) Uani d S 1 . .
    O O2 0.59455(14) 0.47298(15) 0.2500 0.01224(14) Uani d S 1 . .
    O O3 0.34191(14) 0.25210(11) 0.06770(12) 0.01501(14) Uani d . 1 . .
    O O4 0.0000 0.0000 0.2500 0.0152(3) Uani d S 1 . .
loop_
    _atom_site_aniso_label
    _atom_site_aniso_U_11
    _atom_site_aniso_U_22
    _atom_site_aniso_U_33
    _atom_site_aniso_U_12
    _atom_site_aniso_U_13
    _atom_site_aniso_U_23
    Pr1 0.00951(3) 0.00951(3) 0.00678(3) 0.004760(10)
                                                    0.000 0.000
    Sr1 0.00951(3) 0.00951(3) 0.00678(3) 0.004760(10)
                                                    0.000 0.000
    Pr2 0.00721(2) 0.00712(2) 0.00745(2) 0.00323(2) 0.000 0.000
    Sr2 0.00721(2) 0.00712(2) 0.00745(2) 0.00323(2) 0.000 0.000
    Si1 0.00702(11) 0.00647(11) 0.00747(11) 0.00371(10) 0.000 0.000
    O1 0.0168(4) 0.0127(4) 0.0153(4) 0.0110(4) 0.000 0.000
    O2 0.0079(3) 0.0099(3) 0.0171(4) 0.0031(3) 0.000 0.000
    O3 0.0243(4) 0.0119(3) 0.0100(2) 0.0098(3) -0.0065(2) -0.00319(19)
    O4 0.0107(4) 0.0107(4) 0.0242(10) 0.00537(19) 0.000 0.000
_geom_special_details
;
All s.u.'s (except the s.u. in the dihedral angle between two l.s. planes) are
estimated using the full covariance matrix. The cell s.u.'s are taken into
account individually in the estimation of s.u.'s in distances, angles and
torsion angles; correlations between s.u.'s in cell parameters are only used
when they are defined by crystal symmetry. An approximate (isotropic)
treatment of cell s.u.'s is used for estimating s.u.'s involving l.s. planes.
;
loop_
    _geom_bond_atom_site_label_1
    _geom_bond_atom_site_label_2
    _geom_bond_site_symmetry_2
    _geom_bond_distance
    _geom_bond_publ_flag
    Pr1 O1 3_565 2.4617(8) ?
    Pr1 O1 2_665 2.4617(8) ?
    Pr1 O1 . 2.4617(8) yes
    Pr1 O2 9 2.5258(9) yes
    Pr1 O2 8_565 2.5258(9) ?
    Pr1 O2 7_665 2.5258(9) ?
    Pr1 O3 8_565 2.8509(12) ?
    Pr1 O3 9 2.8509(12) yes
    Pr1 O3 7_665 2.8509(12) ?
    Pr2 O4 . 2.28090(10)
                       yes
    Pr2 O3 6 2.4296(8) ?
    Pr2 O3 9 2.4296(8) yes
    Pr2 O2 3_565 2.4568(12) yes
    Pr2 O3 2 2.5519(10) yes
    Pr2 O3 11_556 2.5519(10) ?
    Pr2 O1 . 2.6876(15) yes
    Si1 O1 . 1.6172(12) yes
    Si1 O2 . 1.6251(13) yes
    Si1 O3 . 1.6324(9) yes
    Si1 O3 10_556 1.6324(9) ?
loop_
    _geom_angle_atom_site_label_1
    _geom_angle_atom_site_label_2
    _geom_angle_atom_site_label_3
    _geom_angle_site_symmetry_1
    _geom_angle_site_symmetry_3
    _geom_angle
    _geom_angle_publ_flag
    O1 Si1 O2 . . 113.04(7) ?
    O1 Si1 O3 . . 111.05(5) ?
    O2 Si1 O3 . . 107.82(5) ?
    O1 Si1 O3 . 10_556 111.05(5) ?
    O2 Si1 O3 . 10_556 107.82(5) ?
    O3 Si1 O3 . 10_556 105.73(7) ?
data_global
_journal_date_recd_electronic     2010-08-10
_journal_date_accepted     2010-08-18
_journal_name_full     'Acta Crystallographica, Section E'
_journal_year     2010
_journal_volume     66
_journal_issue      9
_journal_page_first     i68
_journal_page_last     i68
_journal_paper_category     QI
_journal_coeditor_code     WM2391
_publ_contact_author_name     'N. Ishizawa'
_publ_contact_author_address
;
Ceramics Research Laboratory, Nagoya Institute of Technology, Asahigaoka, Tajimi
507-0071, Japan
;
_publ_contact_author_email     ishizawa@nitech.ac.jp
_publ_contact_author_fax     +81-572-26-6812
_publ_contact_author_phone     +81-572-26-6811
_publ_section_title
;
Apatite-type SrPr~4~(SiO~4~)~3~O
;
loop_
    _publ_author_name
    _publ_author_footnote
    _publ_author_address
    'Sakakura, Terutoshi' .
;
Ceramics Research Laboratory, Nagoya Institute of Technology, Asahigaoka
Tajimi 507-0071, Japan
;
    'Kamoshita, Minami' .
;
Ceramics Research Laboratory, Nagoya Institute of Technology, Asahigaoka
Tajimi 507-0071, Japan
;
    'Iguchi, Hironaga' .
;
Ceramics Research Laboratory, Nagoya Institute of Technology, Asahigaoka
Tajimi 507-0071, Japan
;
    'Wang, Jun' .
;
Ceramics Research Laboratory, Nagoya Institute of Technology, Asahigaoka
Tajimi 507-0071, Japan
;
    'Ishizawa, Nobuo' .
;
Ceramics Research Laboratory, Nagoya Institute of Technology, Asahigaoka
Tajimi 507-0071, Japan
;
