# Supplementary material for: Apatite-type SrPr4(SiO4)3O
Source: Acta Crystallogr Sect E Struct Rep Online. 2010 Aug 25;66(Pt 9):i68. doi: 10.1107/S1600536810033349 (PMC3008035; doi:10.1107/S1600536810033349)
Supplement: Supplementary file 2 [file e-66-00i68-Isup2.hkl]

#
# h,k,l, Fc-squared, Fo-squared, sigma(Fo-squared) and status flag
#
data_I
_shelx_title ' empirical in P6(3)/m Sr_Pr_silicate apatite_ Sr_AP_wj1 2010_0412'
_shelx_refln_list_code          4
_shelx_F_calc_maximum      469.40
_exptl_crystal_F_000       840.00
_reflns_d_resolution_high  0.4023
 
loop_
 _symmetry_equiv_pos_as_xyz
 'x, y, z'
 '-y, x-y, z'
 '-x+y, -x, z'
 '-x, -y, z+1/2'
 'y, -x+y, z+1/2'
 'x-y, x, z+1/2'
 '-x, -y, -z'
 'y, -x+y, -z'
 'x-y, x, -z'
 'x, y, -z-1/2'
 '-y, x-y, -z-1/2'
 '-x+y, -x, -z-1/2'
 
_cell_length_a     9.5999
_cell_length_b     9.5999
_cell_length_c     7.1388
_cell_angle_alpha  90.000
_cell_angle_beta   90.000
_cell_angle_gamma 120.000
 
_shelx_F_squared_multiplier     1.000
 
loop_
 _refln_index_h
 _refln_index_k
 _refln_index_l
 _refln_F_squared_calc
 _refln_F_squared_meas
 _refln_F_squared_sigma
 _refln_observed_status
  -1   2   0     1694.85     1826.07     55.14 o
   0   2   0    24383.50    25318.07    455.31 o
  -2   3   0    19272.75    20189.51    299.16 o
  -1   3   0    37264.32    37473.50    670.61 o
   0   3   0    61317.98    61578.38   1445.50 o
  -3   4   0    13046.98    15348.20    195.84 o
  -2   4   0     2131.96     2334.23     58.49 o
  -1   4   0     6287.06     6882.33    109.88 o
   0   4   0    23615.73    24150.61    264.12 o
  -4   5   0    78028.34    80715.66    809.92 o
  -3   5   0    13867.38    14486.04    134.34 o
  -2   5   0    12542.81    13080.93    122.21 o
  -1   5   0    45135.67    46606.54    369.00 o
   0   5   0     6621.88     6825.65     64.35 o
  -5   6   0     2142.30     2224.87     25.17 o
  -4   6   0    22263.02    23374.23    181.92 o
  -3   6   0      738.35      796.02     14.81 o
  -2   6   0    13874.81    14359.83    117.21 o
  -1   6   0    11316.93    11603.24    102.78 o
   0   6   0     3338.26     3370.66     38.97 o
  -6   7   0    19969.94    20064.96    170.96 o
  -5   7   0     1840.77     1836.37     23.27 o
  -4   7   0     2303.16     2442.17     31.42 o
  -3   7   0     2894.46     2975.13     35.95 o
  -2   7   0    11000.22    11402.17     97.83 o
  -1   7   0    23638.24    24113.96    202.01 o
   0   7   0     4058.50     4353.12     49.08 o
  -7   8   0    29178.56    29359.29    231.49 o
  -6   8   0    10920.35    10812.42    101.55 o
  -5   8   0       60.99      105.78     16.69 o
  -4   8   0    59254.79    59933.17    509.99 o
  -3   8   0     4969.64     5190.44     52.41 o
  -2   8   0     6065.09     6105.59     63.63 o
  -1   8   0     3438.24     3435.94     42.54 o
   0   8   0    14514.52    14724.85    133.72 o
  -8   9   0     6156.85     6234.16     69.22 o
  -7   9   0     4136.07     4228.48     55.68 o
  -6   9   0      208.54      212.05     11.55 o
  -5   9   0      310.83      333.72     19.11 o
  -4   9   0     9137.61     9386.00     97.63 o
  -3   9   0     7106.70     7143.20     74.12 o
  -2   9   0    12988.09    13144.01    121.85 o
  -1   9   0       59.39       59.46      8.63 o
   0   9   0    30458.46    30120.19    281.74 o
  -9  10   0      378.15      431.81     18.90 o
  -8  10   0     4544.34     4559.79     67.01 o
  -7  10   0     9158.96     9217.15    107.89 o
  -6  10   0     9097.63     8992.14    105.31 o
  -5  10   0    10806.26    10866.88    112.35 o
  -4  10   0      877.73      902.30     22.18 o
  -3  10   0    14216.24    14468.71    195.43 o
  -2  10   0     1575.90     1701.04     55.37 o
  -1  10   0     3101.60     2988.93     64.92 o
   0  10   0     2854.92     2847.93     57.21 o
 -10  11   0     2010.65     2021.00     47.96 o
  -9  11   0     9987.72     9980.45    132.33 o
  -8  11   0     1305.89     1273.28     39.40 o
  -7  11   0     4906.44     4924.63     88.14 o
  -6  11   0     9608.93     9660.26    144.04 o
  -5  11   0     7561.96     7664.50    131.81 o
  -4  11   0     2190.17     2175.50     51.89 o
  -3  11   0     1227.82     1275.94     64.68 o
  -2  11   0     2949.85     2912.46     75.82 o
  -1  11   0      351.81      381.91     24.71 o
   0  11   0     3289.13     3353.23     65.92 o
 -11  12   0       51.11       69.41     17.49 o
 -10  12   0     8018.94     7795.68    153.66 o
  -9  12   0     2835.20     2891.68     88.92 o
  -8  12   0     2557.93     2588.08     60.96 o
  -7  12   0      216.40      217.50     19.23 o
  -6  12   0      721.42      729.15     31.17 o
  -5  12   0     5496.38     5752.19    136.78 o
  -4  12   0     3013.37     3047.54     83.60 o
  -3  12   0    23619.89    24093.63    368.72 o
  -2  12   0     1669.89     1624.65    108.62 o
  -1  12   0     2205.24     2216.00     95.28 o
   0  12   0    15002.85    14601.51    310.61 o
 -12  13   0     6314.54     6433.74    212.00 o
 -11  13   0     1883.23     1987.12     79.11 o
 -10  13   0     2170.79     2139.20     80.48 o
  -9  13   0     1015.18     1045.51     54.29 o
  -8  13   0    24894.57    24940.67    325.55 o
  -7  13   0     1090.01     1174.09     41.00 o
  -6  13   0     5598.98     5574.82    110.20 o
  -5  13   0    11034.55    10811.38    224.73 o
  -4  13   0     9096.09     9167.02    164.95 o
  -3  13   0       27.89       35.96     15.12 o
  -2  13   0      490.17      426.95     31.23 o
  -1  13   0      645.43      662.39     45.39 o
   0  13   0     2429.32     2562.83     74.77 o
 -13  14   0     8313.90     8095.20    237.30 o
 -12  14   0      384.50      454.95     34.00 o
 -11  14   0     3867.39     3793.17     91.42 o
 -10  14   0      952.03      898.42     59.70 o
  -9  14   0       22.13       57.10     21.07 o
  -8  14   0      226.76      225.23     25.15 o
  -7  14   0      112.85      155.86     21.63 o
  -6  14   0     7037.92     6915.10    165.80 o
  -5  14   0      690.84      687.13     40.44 o
  -4  14   0     2116.08     2125.86     66.92 o
  -3  14   0     3435.24     3466.85     76.43 o
  -2  14   0     5154.86     5253.49    115.89 o
  -1  14   0      662.59      695.28     50.25 o
   0  14   0     1471.47     1366.72     53.92 o
 -14  15   0     1605.63     1623.86     30.53 o
 -13  15   0     2452.12     2339.98     87.92 o
 -12  15   0      180.60      218.96     32.16 o
 -11  15   0     2131.04     2078.42     77.84 o
 -10  15   0     3446.71     3293.77     84.62 o
  -9  15   0      169.43      184.86     24.03 o
  -8  15   0     3463.68     3498.18     87.10 o
  -7  15   0      565.31      543.05     34.85 o
  -6  15   0      271.46      313.82     25.49 o
  -5  15   0     4378.96     4526.87     91.21 o
  -4  15   0     1849.51     1839.28    111.73 o
  -3  15   0     1409.40     1288.70     52.43 o
  -2  15   0      446.31      408.90     27.70 o
  -1  15   0     2274.54     2267.15     44.90 o
   0  15   0       62.12       77.23     11.99 o
 -15  16   0       24.31       18.27     12.77 o
 -14  16   0        3.04       -0.83     10.83 o
 -13  16   0      927.74      992.66     45.83 o
 -12  16   0      992.83     1061.91     37.98 o
 -11  16   0     3938.27     3863.90     67.18 o
 -10  16   0     2048.63     2176.31     65.65 o
  -9  16   0     1586.31     1496.86    113.87 o
  -8  16   0     6172.30     6161.77    148.46 o
  -7  16   0     1128.49     1188.66    104.16 o
  -6  16   0      875.52      892.71     44.29 o
  -5  16   0      318.90      322.20     19.90 o
  -4  16   0      361.46      334.66     23.89 o
  -3  16   0     1713.53     1652.72     35.85 o
  -2  16   0     1667.60     1574.72     34.07 o
  -1  16   0     2371.71     2194.39     42.56 o
   0  16   0       14.77       23.69     10.71 o
 -16  17   0     7241.81     7233.49     94.51 o
 -15  17   0      192.09      212.31     18.61 o
 -14  17   0     2155.30     2212.61     62.76 o
 -13  17   0     4719.90     4628.19     75.09 o
 -12  17   0     2782.69     2831.81     54.09 o
 -11  17   0       44.34       44.16     12.71 o
 -10  17   0      336.05      355.80     18.79 o
  -9  17   0       26.89       44.31     10.68 o
  -8  17   0     3053.72     3005.87     47.60 o
  -7  17   0     4945.50     4836.47     59.48 o
  -6  17   0     1742.91     1684.75     36.91 o
  -5  17   0      568.26      538.16     21.11 o
  -4  17   0    10334.17     9619.98    109.29 o
  -3  17   0      511.33      541.22     22.38 o
  -2  17   0     1068.10     1024.24     29.13 o
  -1  17   0      718.14      766.05     25.32 o
   0  17   0      748.01      786.21     33.60 o
 -17  18   0      667.87      678.66     24.29 o
 -16  18   0        5.30       11.16     11.95 o
 -15  18   0       25.59       25.38     15.17 o
 -14  18   0      333.61      379.63     30.46 o
 -13  18   0      270.15      280.56     34.09 o
 -12  18   0     4118.25     4107.16     95.61 o
 -11  18   0     1715.38     1735.71     39.21 o
 -10  18   0     1576.83     1553.52     47.83 o
  -9  18   0     2848.67     2834.82     41.52 o
  -8  18   0       20.17       45.79     10.97 o
  -7  18   0      789.20      783.46     25.81 o
  -6  18   0       28.49       22.31     10.47 o
  -5  18   0      283.54      302.57     19.58 o
  -4  18   0      117.98      127.54     13.65 o
  -3  18   0       45.80       48.17     11.13 o
  -2  18   0     1103.44     1028.67     39.92 o
  -1  18   0      444.11      460.56     25.79 o
   0  18   0      390.84      396.01     17.89 o
 -18  19   0      224.79      231.02     21.62 o
 -17  19   0      544.44      471.00     40.63 o
 -16  19   0      979.80      928.88     33.12 o
 -15  19   0     1015.01     1007.23     49.53 o
 -14  19   0       44.92       53.30     19.03 o
 -13  19   0      800.45      876.94     36.00 o
 -12  19   0      848.04      789.05     34.64 o
 -11  19   0        9.69       14.13     13.63 o
 -10  19   0      962.42      954.64     26.38 o
  -9  19   0     1741.17     1684.84     35.18 o
  -8  19   0       48.51       39.17     10.48 o
  -7  19   0      932.07      878.55     29.72 o
  -6  19   0     1222.67     1179.31     30.08 o
  -5  19   0        6.35        6.76      9.36 o
  -4  19   0     1306.90     1303.46     31.32 o
  -3  19   0      502.00      504.64     32.08 o
  -2  19   0      188.07      177.87     14.57 o
  -1  19   0     1160.66     1197.35     26.41 o
   0  19   0      909.46     1002.71     28.51 o
 -19  20   0       91.90      106.69     13.18 o
 -18  20   0      983.70      978.63     36.17 o
 -17  20   0      739.32      685.62     33.19 o
 -16  20   0      911.80      979.49     40.29 o
 -15  20   0       53.34       65.00     17.88 o
 -14  20   0     1180.22     1229.43    103.53 o
 -13  20   0       16.17       12.47     13.02 o
 -12  20   0       11.50      -11.83     11.83 o
 -11  20   0       68.48       48.35     14.17 o
 -10  20   0       14.65       20.45     15.24 o
  -9  20   0      659.11      688.32     27.09 o
  -8  20   0        4.57        3.13      9.06 o
  -7  20   0     2987.61     2964.06     46.53 o
  -6  20   0       59.26       62.64     11.54 o
  -5  20   0     1319.05     1293.21     28.76 o
  -4  20   0     1214.45     1222.71     27.43 o
  -3  20   0      767.48      766.98     25.74 o
  -2  20   0        7.66       29.19      8.99 o
  -1  20   0       82.22       65.78     13.21 o
   0  20   0       32.07       21.46     24.74 o
 -20  21   0      890.06      802.72     41.91 o
 -19  21   0       66.88       20.30     17.77 o
 -18  21   0        2.52       17.91     12.09 o
 -17  21   0      188.73      131.47     16.98 o
 -16  21   0     1218.51     1233.56     42.19 o
 -15  21   0     1415.61     1432.14     47.11 o
 -14  21   0      636.86      710.34     34.98 o
 -13  21   0       46.19       53.84     14.72 o
 -12  21   0     7091.10     7048.83     99.61 o
 -11  21   0      140.16      122.23     14.04 o
 -10  21   0      536.75      532.38     23.33 o
  -9  21   0      971.90      949.15     33.91 o
  -8  21   0      916.39      869.95     31.62 o
  -7  21   0     1019.31     1047.36     35.99 o
  -6  21   0       64.27       60.57     11.84 o
  -5  21   0      223.96      234.48     15.90 o
  -4  21   0      959.10      953.55     33.48 o
  -3  21   0     2956.60     3082.13     55.91 o
  -2  21   0      178.78      203.93     25.90 o
  -1  21   0      227.61      209.42     24.11 o
 -18  22   0       93.83       62.18     19.04 o
 -17  22   0     2144.40     2375.86     53.36 o
 -16  22   0      253.76      245.33     21.58 o
 -15  22   0      427.33      436.14     25.13 o
 -14  22   0        5.42       12.08     17.76 o
 -13  22   0       48.09       40.18     12.77 o
 -12  22   0      175.19      209.85     16.16 o
 -11  22   0      135.19      152.24     12.55 o
 -10  22   0     1107.49     1105.76     26.21 o
  -9  22   0       17.89       10.44      9.17 o
  -8  22   0     1627.98     1713.36     36.06 o
  -7  22   0      165.28      135.29     12.84 o
  -6  22   0     1035.00     1032.93     30.99 o
  -5  22   0      144.01      130.42     14.19 o
  -4  22   0        8.35       14.41      9.40 o
 -17  23   0       64.93       60.91     16.50 o
 -16  23   0       33.68       48.08     13.96 o
 -15  23   0      769.33      827.85     28.69 o
 -14  23   0      360.28      332.46     20.18 o
 -13  23   0       60.51       62.01     13.46 o
 -12  23   0      281.60      315.74     34.03 o
 -11  23   0      421.78      420.59     16.40 o
 -10  23   0        2.16        7.52      7.69 o
  -9  23   0      293.43      346.10     14.64 o
  -8  23   0      381.29      379.40     32.88 o
  -7  23   0       30.68       11.42     13.46 o
  -6  23   0      224.36      204.42     27.92 o
   0   1   1       38.37       54.42      8.88 o
  -1   2   1    12319.79    12654.31    241.69 o
   0   2   1       89.49      103.13      6.12 o
  -2   3   1    37694.96    37291.16    806.16 o
  -1   3   1    63122.26    61597.38   1846.75 o
   0   3   1      110.97      198.09      8.58 o
  -3   4   1       48.90       73.55      4.06 o
  -2   4   1     5762.48     5951.94     50.72 o
  -1   4   1     2689.56     3123.17     28.30 o
   0   4   1       49.15       62.47      3.64 o
  -4   5   1      240.28      284.11      6.75 o
  -3   5   1    19061.45    19615.59    125.95 o
  -2   5   1    28653.87    29499.11    206.25 o
  -1   5   1     2227.31     2382.06     21.47 o
   0   5   1      212.89      306.87     10.70 o
  -5   6   1     6964.57     7257.88     49.29 o
  -4   6   1     1204.24     1237.84     13.64 o
  -3   6   1    33649.36    34294.84    206.30 o
  -2   6   1     2563.14     2675.34     22.38 o
  -1   6   1    15460.17    16077.46     96.91 o
   0   6   1     1963.37     2057.83     18.06 o
  -6   7   1    11777.86    11890.67     77.32 o
  -5   7   1    18776.76    19048.41    112.38 o
  -4   7   1       23.69       68.72      9.88 o
  -3   7   1    10920.54    11136.81     77.28 o
  -2   7   1    11193.77    11340.19     78.22 o
  -1   7   1    21611.86    21867.86    136.23 o
   0   7   1     1943.69     1968.28     20.52 o
  -7   8   1     1055.42     1087.28     16.33 o
  -6   8   1     8738.22     8722.59     60.71 o
  -5   8   1     2938.59     3125.40     29.75 o
  -4   8   1     1282.63     1349.68     16.88 o
  -3   8   1      745.59      776.61     13.56 o
  -2   8   1     2258.31     2340.07     29.35 o
  -1   8   1     2356.91     2504.40     26.75 o
   0   8   1      177.80      195.23      9.17 o
  -8   9   1        0.21        6.44      5.41 o
  -7   9   1     1267.95     1286.84     22.44 o
  -6   9   1     5982.63     5978.51     53.95 o
  -5   9   1     2160.54     2205.96     26.05 o
  -4   9   1      642.71      695.58     13.15 o
  -3   9   1     6373.52     6411.16     56.37 o
  -2   9   1     9166.29     9150.93     71.98 o
  -1   9   1      751.17      790.89     15.52 o
   0   9   1      494.86      527.85     17.66 o
  -9  10   1      508.45      534.42     15.98 o
  -8  10   1     1747.68     1748.50     29.42 o
  -7  10   1    13018.75    12957.22    107.22 o
  -6  10   1     9872.98     9981.15     86.36 o
  -5  10   1     2460.60     2502.19     30.48 o
  -4  10   1       48.45       66.74      6.02 o
  -3  10   1    12052.12    12287.89     93.07 o
  -2  10   1     9925.44    10132.73     83.81 o
  -1  10   1     1304.03     1331.54     22.30 o
   0  10   1     2613.29     2680.18     36.48 o
 -10  11   1     3256.98     3260.67     44.12 o
  -9  11   1    12494.85    12437.28    112.81 o
  -8  11   1      168.33      212.86     11.71 o
  -7  11   1     3161.79     3183.74     41.15 o
  -6  11   1     4931.31     5085.72     53.07 o
  -5  11   1    14350.28    14372.45    116.94 o
  -4  11   1     1698.71     1719.30     27.10 o
  -3  11   1      814.35      801.25     19.51 o
  -2  11   1      540.21      551.76     16.21 o
  -1  11   1    17595.20    17559.76    161.04 o
   0  11   1     1269.44     1275.56     27.83 o
 -11  12   1      202.13      212.78     17.10 o
 -10  12   1     6641.62     6667.55     81.22 o
  -9  12   1     4818.15     4791.71     59.82 o
  -8  12   1      449.65      476.58     17.39 o
  -7  12   1      810.16      857.87     20.59 o
  -6  12   1     3672.83     3692.53     44.24 o
  -5  12   1     1187.12     1229.37     25.01 o
  -4  12   1       67.24       76.09     10.00 o
  -3  12   1       75.57       91.46     12.35 o
  -2  12   1      888.57      908.34     30.41 o
  -1  12   1     1540.03     1552.54     39.66 o
   0  12   1        1.28        6.06      9.99 o
 -12  13   1        0.73        3.14     10.23 o
 -11  13   1      243.39      267.56     23.73 o
 -10  13   1      674.74      667.70     28.40 o
  -9  13   1      300.03      329.23     21.32 o
  -8  13   1       28.91       34.18      9.88 o
  -7  13   1      569.39      605.47     24.46 o
  -6  13   1     1756.85     1875.62     39.97 o
  -5  13   1      409.88      488.60     24.68 o
  -4  13   1       79.68       72.78     16.20 o
  -3  13   1      411.64      415.87     26.58 o
  -2  13   1     2240.31     2251.10     53.24 o
  -1  13   1      747.49      734.22     26.13 o
   0  13   1       11.43       12.83     10.37 o
 -13  14   1      203.03      266.90     61.66 o
 -12  14   1      190.92      203.69     17.71 o
 -11  14   1     4774.25     4681.65     74.01 o
 -10  14   1     3236.56     3318.32     66.20 o
  -9  14   1     1049.42     1094.19     36.07 o
  -8  14   1       10.22       29.11     11.58 o
  -7  14   1     6280.00     6477.10    112.02 o
  -6  14   1     3041.40     3115.52     69.73 o
  -5  14   1        1.47        8.41     10.57 o
  -4  14   1      818.78      864.25     29.83 o
  -3  14   1     3102.47     3122.36     55.68 o
  -2  14   1     6457.36     6290.13     85.09 o
  -1  14   1       30.13       22.00     17.58 o
   0  14   1      938.04      953.88     32.46 o
 -14  15   1      984.91      978.89     18.50 o
 -13  15   1     1506.85     1494.61     40.82 o
 -12  15   1      280.82      324.47     25.14 o
 -11  15   1     3721.33     3798.07     79.25 o
 -10  15   1       98.55       82.46     16.73 o
  -9  15   1     5711.08     5798.39     78.74 o
  -8  15   1       39.38       28.54     11.33 o
  -7  15   1     2653.52     2716.72     58.47 o
  -6  15   1       26.97       42.75     12.88 o
  -5  15   1     4549.93     4594.84     83.70 o
  -4  15   1     1221.79     1202.54     47.70 o
  -3  15   1     1802.38     1753.11     43.37 o
  -2  15   1        0.82        7.47      6.22 o
  -1  15   1     3492.93     3405.62     34.12 o
   0  15   1     1802.26     1785.18     25.13 o
 -15  16   1      184.88      181.67     12.03 o
 -14  16   1     3062.36     3023.26     44.78 o
 -13  16   1     2188.23     2151.21     34.71 o
 -12  16   1       17.11       25.17      9.58 o
 -11  16   1       52.60       52.60      8.72 o
 -10  16   1     3673.36     3741.19     69.46 o
  -9  16   1     3181.64     3161.35     93.33 o
  -8  16   1       75.04       83.08     16.73 o
  -7  16   1        4.23       21.27     13.32 o
  -6  16   1     2754.23     2776.82     59.73 o
  -5  16   1     2409.93     2336.65     34.46 o
  -4  16   1      174.23      178.25      9.24 o
  -3  16   1      181.89      181.13      8.97 o
  -2  16   1      402.68      411.24     11.59 o
  -1  16   1     2204.06     2098.67     29.41 o
   0  16   1      318.54      332.04     13.45 o
 -16  17   1       44.13       34.33      8.35 o
 -15  17   1        3.10        9.40      7.93 o
 -14  17   1      415.44      441.84     20.94 o
 -13  17   1       38.12       24.33      9.35 o
 -12  17   1        4.89       10.51      8.48 o
 -11  17   1        0.35        8.11      7.70 o
 -10  17   1      221.10      226.91     11.32 o
  -9  17   1        1.84       -0.38      6.51 o
  -8  17   1       11.48       17.40      7.06 o
  -7  17   1       82.37       85.63      8.73 o
  -6  17   1      274.14      294.61     15.19 o
  -5  17   1      448.17      416.41     13.44 o
  -4  17   1        4.28        1.55      6.27 o
  -3  17   1      275.21      261.39     12.06 o
  -2  17   1     1242.69     1200.95     23.10 o
  -1  17   1      381.51      351.87     16.00 o
   0  17   1      137.79      138.82      9.79 o
 -17  18   1        1.60        3.01      7.59 o
 -16  18   1      250.98      247.48     15.05 o
 -15  18   1     2195.11     2152.52     44.37 o
 -14  18   1     1297.64     1265.85     29.56 o
 -13  18   1       12.78       19.15      9.77 o
 -12  18   1        0.77        7.45      9.56 o
 -11  18   1     2849.44     2731.07     47.14 o
 -10  18   1     2323.17     2228.50     32.36 o
  -9  18   1        1.71        9.79      6.71 o
  -8  18   1       48.44       43.76      7.51 o
  -7  18   1     2137.37     2077.05     27.92 o
  -6  18   1     3007.40     3002.71     33.36 o
  -5  18   1       22.51       28.86      7.46 o
  -4  18   1      236.56      241.11     11.56 o
  -3  18   1      308.19      291.68     12.26 o
  -2  18   1     2641.32     2568.18     31.54 o
  -1  18   1      161.75      152.71      9.09 o
   0  18   1      512.68      504.37     14.57 o
 -18  19   1       87.24      100.69      9.83 o
 -17  19   1      731.14      748.99     23.69 o
 -16  19   1      208.61      201.63     15.47 o
 -15  19   1     2007.97     1933.55     40.12 o
 -14  19   1      126.71      147.86     13.51 o
 -13  19   1     1463.62     1400.79     29.95 o
 -12  19   1        4.11        1.70      8.02 o
 -11  19   1     1318.37     1317.44     24.61 o
 -10  19   1       54.85       62.48      8.65 o
  -9  19   1     2412.65     2381.11     31.67 o
  -8  19   1      550.01      520.98     16.18 o
  -7  19   1     1341.59     1306.25     24.39 o
  -6  19   1       36.67       38.17      7.41 o
  -5  19   1     1406.17     1406.65     22.65 o
  -4  19   1      841.74      856.97     17.75 o
  -3  19   1      234.21      231.26     10.54 o
  -2  19   1      328.74      328.86     11.85 o
  -1  19   1     1213.71     1198.52     26.59 o
   0  19   1     1239.70     1247.71     23.08 o
 -19  20   1       57.32       68.37     12.64 o
 -18  20   1     1321.64     1340.80     30.04 o
 -17  20   1      808.29      776.70     27.40 o
 -16  20   1       94.23       98.61     11.25 o
 -15  20   1       12.88       27.55     10.01 o
 -14  20   1     1632.54     1618.45     31.99 o
 -13  20   1     1263.20     1340.44     36.70 o
 -12  20   1        0.01        3.88      8.65 o
 -11  20   1       39.45       31.03      7.82 o
 -10  20   1      580.09      606.90     16.65 o
  -9  20   1     1994.40     1941.81     28.39 o
  -8  20   1        8.15       16.71      7.21 o
  -7  20   1       53.84       57.75      8.34 o
  -6  20   1      627.36      595.36     16.25 o
  -5  20   1     1131.61     1073.58     24.58 o
  -4  20   1      262.19      269.70     10.81 o
  -3  20   1        8.24       18.45      7.04 o
  -2  20   1       51.73       59.58      7.63 o
  -1  20   1      625.81      644.15     17.47 o
   0  20   1      244.98      252.29     12.16 o
 -20  21   1        0.39       21.57     13.96 o
 -19  21   1      108.52       98.29     11.75 o
 -18  21   1      145.71      159.92     27.82 o
 -17  21   1       80.13       75.01     10.99 o
 -16  21   1       20.86       17.28     11.36 o
 -15  21   1       22.81       15.72      9.92 o
 -14  21   1       84.08       94.68     13.53 o
 -13  21   1       37.35       54.23     10.89 o
 -12  21   1        6.58       -1.96      7.37 o
 -11  21   1       35.61       30.78      7.70 o
 -10  21   1       17.26       23.26      7.70 o
  -9  21   1        6.62        4.99      6.48 o
  -8  21   1       15.62       21.23      6.85 o
  -7  21   1        0.38       -2.30      5.82 o
  -6  21   1       90.08       94.49      7.86 o
  -5  21   1        5.07        7.91      6.26 o
  -4  21   1        0.76        2.47      5.88 o
  -3  21   1        6.01       10.97      6.63 o
  -2  21   1       89.25       81.36      9.37 o
  -1  21   1      145.50      140.87     20.31 o
 -18  22   1      288.49      293.27     15.29 o
 -17  22   1        0.40       -8.53      8.53 o
 -16  22   1        3.47        5.47      7.84 o
 -15  22   1      580.58      577.95     19.54 o
 -14  22   1      539.81      522.21     24.50 o
 -13  22   1        0.24        5.61      8.03 o
 -12  22   1        5.88       -5.49      6.63 o
 -11  22   1      391.94      385.21     12.17 o
 -10  22   1     1804.56     1890.69     27.96 o
  -9  22   1       34.10       43.41      7.46 o
  -8  22   1       61.66       62.07      8.84 o
  -7  22   1      543.72      548.21     16.29 o
  -6  22   1     1082.46     1137.10     24.20 o
  -5  22   1      272.61      267.68     12.52 o
  -4  22   1       17.36        6.33      8.68 o
 -16  23   1      120.93      157.14     12.10 o
 -15  23   1     1395.90     1524.63     33.11 o
 -14  23   1       91.45       95.88      9.70 o
 -13  23   1      339.47      366.43     14.55 o
 -12  23   1       34.39       41.29      7.50 o
 -11  23   1      851.11      948.50     19.86 o
 -10  23   1      306.61      316.18     11.39 o
  -9  23   1      464.59      476.01     14.10 o
  -8  23   1      204.75      192.78     10.00 o
  -7  23   1      364.01      383.06     19.66 o
   0   0   2    57854.41    59280.70   1489.35 o
   0   1   2    28275.17    29756.90    374.49 o
  -1   2   2    52357.01    53722.91    602.44 o
   0   2   2     2291.66     2692.82     42.82 o
  -2   3   2     1478.13     1691.94     17.38 o
  -1   3   2        1.63       40.87      3.13 o
   0   3   2     7755.74     8368.39     60.40 o
  -3   4   2    26143.82    27066.36    165.98 o
  -2   4   2    61980.63    62762.97    534.70 o
  -1   4   2    11071.72    11628.51     85.68 o
   0   4   2    79618.68    79726.07    717.40 o
  -4   5   2     1158.78     1189.41     13.38 o
  -3   5   2      939.43     1006.32     13.54 o
  -2   5   2     1935.01     2120.55     19.40 o
  -1   5   2     2164.55     2180.70     20.31 o
   0   5   2    49803.84    50072.80    312.86 o
  -5   6   2     4894.17     5039.53     37.29 o
  -4   6   2      219.15      244.75      6.42 o
  -3   6   2    33506.13    33722.16    225.37 o
  -2   6   2     1727.67     1811.60     18.85 o
  -1   6   2      530.07      561.99     11.55 o
   0   6   2    19046.13    19154.50    121.22 o
  -6   7   2     2530.27     2582.20     25.43 o
  -5   7   2    44341.93    43643.81    283.56 o
  -4   7   2     4422.08     4463.21     40.56 o
  -3   7   2     3157.72     3134.48     29.86 o
  -2   7   2    18691.50    18890.92    119.29 o
  -1   7   2     1531.76     1641.65     18.77 o
   0   7   2     2687.20     2693.48     26.40 o
  -7   8   2       46.73       53.97      4.83 o
  -6   8   2      739.64      777.41     16.18 o
  -5   8   2     9395.74     9395.87     75.03 o
  -4   8   2     3967.49     3956.62     37.24 o
  -3   8   2    29964.53    29742.81    182.29 o
  -2   8   2     1231.81     1282.47     17.59 o
  -1   8   2    14900.19    14735.33     98.14 o
   0   8   2    36631.94    36008.46    228.19 o
  -8   9   2    28628.02    28312.51    208.41 o
  -7   9   2     1039.25     1037.64     23.79 o
  -6   9   2    20991.40    20819.82    158.70 o
  -5   9   2    13146.28    13179.50    101.63 o
  -4   9   2    27383.26    27068.35    176.65 o
  -3   9   2     7250.89     7228.99     58.12 o
  -2   9   2      410.53      439.07     12.62 o
  -1   9   2     3403.55     3402.28     37.36 o
   0   9   2       68.88       83.57      7.42 o
  -9  10   2     4137.02     4136.10     56.63 o
  -8  10   2     8048.83     7896.42     77.41 o
  -7  10   2      477.22      466.32     17.94 o
  -6  10   2       11.90       19.61      5.62 o
  -5  10   2     5757.17     5803.73     50.42 o
  -4  10   2      763.43      786.72     15.77 o
  -3  10   2      761.99      808.67     16.16 o
  -2  10   2    11977.29    11962.52     96.30 o
  -1  10   2      144.68      164.13      9.88 o
   0  10   2      543.18      577.67     17.02 o
 -10  11   2     6150.26     6078.98     69.98 o
  -9  11   2     1263.92     1301.34     27.25 o
  -8  11   2      111.59      127.22      9.69 o
  -7  11   2     5170.46     5146.44     58.00 o
  -6  11   2      265.33      289.94     12.02 o
  -5  11   2      359.97      380.77     13.86 o
  -4  11   2     7828.13     7857.45     67.44 o
  -3  11   2     1730.56     1751.55     26.85 o
  -2  11   2      326.48      341.31     13.39 o
  -1  11   2    17895.16    17759.85    148.95 o
   0  11   2       25.94       37.51      7.52 o
 -11  12   2     1695.19     1768.00     37.59 o
 -10  12   2      457.15      472.61     17.37 o
  -9  12   2     5134.52     5109.15     60.05 o
  -8  12   2    13153.77    13181.72    125.07 o
  -7  12   2     7652.01     7592.52     77.16 o
  -6  12   2     9962.03     9874.26     99.16 o
  -5  12   2        7.96       23.00      6.57 o
  -4  12   2    13333.20    13348.08    112.48 o
  -3  12   2      181.56      209.05     12.51 o
  -2  12   2      543.72      585.24     17.84 o
  -1  12   2      116.53      139.94     13.31 o
   0  12   2        1.52       14.25      9.37 o
 -12  13   2    15986.45    15542.90    151.20 o
 -11  13   2     2717.50     2713.58     48.82 o
 -10  13   2      130.12      141.36     13.83 o
  -9  13   2     8492.15     8386.59     99.46 o
  -8  13   2     2145.83     2229.84     39.11 o
  -7  13   2     5778.30     5854.90     76.15 o
  -6  13   2      382.85      428.90     19.15 o
  -5  13   2       43.82       44.84     10.18 o
  -4  13   2    18332.06    18217.81    181.51 o
  -3  13   2     2761.02     2826.52     49.17 o
  -2  13   2     5297.12     5389.49    101.55 o
  -1  13   2      602.78      642.98     25.13 o
   0  13   2     9139.80     9179.84    101.54 o
 -13  14   2       55.20       62.27     16.21 o
 -12  14   2     1030.74     1090.14     36.95 o
 -11  14   2      371.90      408.94     19.19 o
 -10  14   2     5970.62     5905.91     74.15 o
  -9  14   2     2501.50     2558.94     43.74 o
  -8  14   2      945.14     1029.12     34.36 o
  -7  14   2    10669.67    11036.63    145.12 o
  -6  14   2      600.35      626.64     31.15 o
  -5  14   2      794.05      808.69     34.98 o
  -4  14   2     2703.14     2671.98     58.23 o
  -3  14   2       20.06       28.92     12.15 o
  -2  14   2      715.97      713.02     28.67 o
  -1  14   2     3240.05     3128.16     72.80 o
   0  14   2       48.94       51.16      8.42 o
 -14  15   2      122.85      114.46      9.87 o
 -13  15   2      104.25      114.74      9.09 o
 -12  15   2     4845.93     4810.81     93.01 o
 -11  15   2      151.27      187.54     23.08 o
 -10  15   2      149.52      214.71     21.91 o
  -9  15   2     5134.87     5027.77    101.14 o
  -8  15   2      137.93      113.24     21.80 o
  -7  15   2      818.33      789.05     31.85 o
  -6  15   2     5284.66     5057.93    130.77 o
  -5  15   2      481.18      503.43     41.29 o
  -4  15   2       57.24       56.75     20.12 o
  -3  15   2     2556.33     2402.79     51.16 o
  -2  15   2       91.95       88.22      9.17 o
  -1  15   2       23.87       25.99      6.78 o
   0  15   2     3822.45     3735.41     35.54 o
 -15  16   2      916.59      904.08     22.10 o
 -14  16   2     4912.71     4823.83     46.12 o
 -13  16   2      125.83      126.69     11.07 o
 -12  16   2     4834.17     4610.54     51.29 o
 -11  16   2      148.01      127.82     12.14 o
 -10  16   2        0.10        4.71      8.50 o
  -9  16   2        2.39       24.31     12.32 o
  -8  16   2        3.21       17.24     13.91 o
  -7  16   2     5451.24     5263.58     95.81 o
  -6  16   2        2.21       11.37      6.84 o
  -5  16   2     3556.08     3504.68     36.38 o
  -4  16   2     3531.56     3428.42     35.86 o
  -3  16   2     4890.73     4822.75     44.39 o
  -2  16   2      755.13      748.40     19.46 o
  -1  16   2      143.31      156.05      8.92 o
   0  16   2     1161.78     1191.19     19.38 o
 -16  17   2      947.17      932.78     32.28 o
 -15  17   2      333.01      369.21     17.76 o
 -14  17   2       84.91      105.92      9.86 o
 -13  17   2        3.95       14.74      8.27 o
 -12  17   2     7352.27     7269.33     75.43 o
 -11  17   2     1009.88      915.18     20.93 o
 -10  17   2     3736.83     3586.50     53.60 o
  -9  17   2     1277.00     1296.32     22.64 o
  -8  17   2     8920.91     8542.42     69.60 o
  -7  17   2       40.88       37.54      7.60 o
  -6  17   2       70.35       70.43      7.46 o
  -5  17   2      249.77      240.30     13.37 o
  -4  17   2     1205.83     1148.54     20.73 o
  -3  17   2     3137.30     3103.68     32.93 o
  -2  17   2        0.86       14.97      5.79 o
  -1  17   2     1098.73     1113.28     19.28 o
   0  17   2     3047.38     2969.25     38.69 o
 -17  18   2     2585.89     2704.86     37.47 o
 -16  18   2      706.98      700.25     20.83 o
 -15  18   2     2219.31     2260.57     36.01 o
 -14  18   2       52.58       70.30     11.01 o
 -13  18   2     1479.77     1434.47     37.31 o
 -12  18   2       23.74       29.59      9.84 o
 -11  18   2      101.72       92.17     10.66 o
 -10  18   2      128.64      119.67      9.87 o
  -9  18   2       55.76       61.97      8.43 o
  -8  18   2     1433.48     1393.39     22.63 o
  -7  18   2       20.71       20.73      6.83 o
  -6  18   2     2648.49     2569.86     31.28 o
  -5  18   2       98.37      105.92      9.43 o
  -4  18   2     1410.30     1347.16     21.37 o
  -3  18   2     1918.01     1919.52     27.30 o
  -2  18   2      140.70      123.75     10.26 o
  -1  18   2        0.47        4.64      7.08 o
   0  18   2      475.83      484.93     17.20 o
 -18  19   2       28.46       19.29      8.44 o
 -17  19   2      717.11      710.08     19.09 o
 -16  19   2       78.47       68.66     11.63 o
 -15  19   2       31.80       32.44     12.85 o
 -14  19   2     2302.39     2288.69     37.83 o
 -13  19   2        0.49       -3.52      8.88 o
 -12  19   2        5.27        4.27      8.24 o
 -11  19   2     2823.69     2732.93     36.82 o
 -10  19   2        3.32        1.09      8.08 o
  -9  19   2      167.23      178.23     10.78 o
  -8  19   2     2791.59     2687.50     34.19 o
  -7  19   2        0.85        0.59      6.85 o
  -6  19   2       88.28       94.53      8.29 o
  -5  19   2     3060.39     3016.24     35.04 o
  -4  19   2       68.25       79.88      8.34 o
  -3  19   2        6.95       14.45      7.27 o
  -2  19   2     1087.73     1067.21     20.92 o
  -1  19   2      121.88      136.61     10.38 o
   0  19   2      101.69       83.68      9.14 o
 -19  20   2      669.92      739.65     21.01 o
 -18  20   2      169.45      151.14     12.13 o
 -17  20   2       43.14       44.60     10.96 o
 -16  20   2       93.59       94.93     11.00 o
 -15  20   2      254.03      254.25     14.48 o
 -14  20   2       69.35       67.60     10.16 o
 -13  20   2     2320.14     2358.20     45.09 o
 -12  20   2      566.99      591.63     17.85 o
 -11  20   2     1093.63     1064.02     28.33 o
 -10  20   2     2033.79     1956.50     27.99 o
  -9  20   2       45.42       33.35      7.46 o
  -8  20   2      669.97      640.28     16.93 o
  -7  20   2       84.96       58.65      7.88 o
  -6  20   2      176.82      180.02     11.44 o
  -5  20   2      147.75      148.39     11.05 o
  -4  20   2       47.66       44.46      7.79 o
  -3  20   2     2165.89     2160.41     28.84 o
  -2  20   2      353.61      357.22     12.64 o
  -1  20   2      752.87      838.59     19.05 o
   0  20   2       71.41       71.46     14.54 o
 -19  21   2       99.29       74.56     12.47 o
 -18  21   2     1090.44     1163.88     71.14 o
 -17  21   2     1182.42     1281.23     40.69 o
 -16  21   2     2713.91     2837.42     65.90 o
 -15  21   2       28.19       31.39      9.74 o
 -14  21   2        6.49        6.00      9.21 o
 -13  21   2      579.91      575.32     23.07 o
 -12  21   2     1339.50     1372.42     25.45 o
 -11  21   2     1315.89     1306.48     23.20 o
 -10  21   2        4.15        9.02      6.57 o
  -9  21   2      165.35      147.47      9.61 o
  -8  21   2     2932.11     2987.36     34.13 o
  -7  21   2     2601.36     2589.02     34.27 o
  -6  21   2      964.07      993.83     20.52 o
  -5  21   2       40.20       48.59      7.87 o
  -4  21   2     2041.80     2131.24     26.99 o
  -3  21   2      364.75      359.30     12.04 o
  -2  21   2       27.03       34.35      8.53 o
 -18  22   2       42.54       33.21     12.99 o
 -17  22   2      122.92      117.55     12.28 o
 -16  22   2      869.42      975.09     27.65 o
 -15  22   2        1.77        5.47     10.26 o
 -14  22   2     1189.31     1251.39     25.24 o
 -13  22   2      607.32      663.60     18.07 o
 -12  22   2     1223.77     1257.85     23.76 o
 -11  22   2      696.78      707.24     18.59 o
 -10  22   2      199.06      187.04     13.08 o
  -9  22   2      307.03      288.07     11.89 o
  -8  22   2        1.46       10.52      6.46 o
  -7  22   2       10.91       18.22      6.50 o
  -6  22   2      135.53      100.72     10.18 o
  -5  22   2      545.35      576.39     17.16 o
  -4  22   2      277.63      314.46     24.15 o
 -16  23   2      570.88      630.21     27.37 o
 -15  23   2       89.89       62.89     13.89 o
 -14  23   2        9.68       29.46     13.96 o
 -13  23   2      568.47      540.58     29.69 o
 -12  23   2        0.13        3.19      8.41 o
 -11  23   2       46.33       55.62      7.81 o
 -10  23   2     1046.12     1065.68     20.58 o
  -9  23   2        0.16       -4.31      5.69 o
  -8  23   2       40.29       37.58      6.91 o
  -7  23   2      585.89      649.35     19.64 o
   0   1   3      285.29      335.98      7.60 o
  -1   2   3    21960.71    23275.81    199.17 o
   0   2   3     2936.92     3318.22     26.95 o
  -2   3   3    30197.59    31063.10    196.06 o
  -1   3   3    55086.60    57162.35    343.98 o
   0   3   3       74.04      104.43      4.28 o
  -3   4   3       37.52       71.04      7.32 o
  -2   4   3     2642.23     2638.18     22.78 o
  -1   4   3      117.40      152.22      5.09 o
   0   4   3       28.29       38.45      3.47 o
  -4   5   3     1188.87     1216.06     13.72 o
  -3   5   3     9257.18     9340.15     65.99 o
  -2   5   3    25408.23    26224.83    161.84 o
  -1   5   3     3084.94     3142.58     26.60 o
   0   5   3      598.83      655.99     13.11 o
  -5   6   3     3440.30     3466.48     27.69 o
  -4   6   3     2938.92     3015.41     26.42 o
  -3   6   3    18433.09    18568.57    118.24 o
  -2   6   3     2343.53     2338.60     22.53 o
  -1   6   3    13874.36    13995.26     87.04 o
   0   6   3     1060.44     1108.66     13.85 o
  -6   7   3    11102.04    11005.72     72.52 o
  -5   7   3    16492.28    16399.12    105.64 o
  -4   7   3        0.24       34.44      7.98 o
  -3   7   3    11384.56    11397.95     77.98 o
  -2   7   3    10042.75    10043.36     66.11 o
  -1   7   3    15057.62    14869.89    100.28 o
   0   7   3      252.51      280.51      8.62 o
  -7   8   3      351.32      373.59      9.71 o
  -6   8   3     6831.77     6818.10     56.85 o
  -5   8   3     2448.99     2428.14     32.51 o
  -4   8   3       23.22       26.93      4.35 o
  -3   8   3      532.17      568.06     11.39 o
  -2   8   3     4498.35     4370.76     38.77 o
  -1   8   3     1702.77     1683.33     21.32 o
   0   8   3      125.45      130.46      7.07 o
  -8   9   3      247.17      275.57      9.71 o
  -7   9   3     2007.43     2028.68     25.95 o
  -6   9   3     2876.67     2854.30     34.79 o
  -5   9   3     1426.94     1462.61     23.04 o
  -4   9   3      366.64      387.38     11.54 o
  -3   9   3     3538.41     3505.63     36.06 o
  -2   9   3     6865.87     6671.39     57.15 o
  -1   9   3      682.06      721.48     15.03 o
   0   9   3      467.40      477.47     13.38 o
  -9  10   3     1113.81     1094.58     24.26 o
  -8  10   3     1781.14     1781.34     27.92 o
  -7  10   3     9993.07     9830.51     86.82 o
  -6  10   3     6636.85     6648.35     64.20 o
  -5  10   3     2046.15     2046.75     28.11 o
  -4  10   3       51.45       54.21      6.33 o
  -3  10   3    12713.07    12666.16     97.76 o
  -2  10   3    10452.94    10434.08     87.14 o
  -1  10   3     1621.98     1635.23     26.38 o
   0  10   3     1724.96     1690.67     29.12 o
 -10  11   3     4027.70     3901.83     52.65 o
  -9  11   3    11094.55    10928.77    107.54 o
  -8  11   3      131.61      142.94     10.48 o
  -7  11   3     3348.60     3383.71     43.76 o
  -6  11   3     2688.39     2671.79     34.46 o
  -5  11   3    13449.49    13628.94    109.63 o
  -4  11   3     1511.37     1522.93     26.36 o
  -3  11   3     1716.76     1732.68     28.34 o
  -2  11   3      835.87      871.50     19.18 o
  -1  11   3    18753.06    18263.88    153.36 o
   0  11   3      961.28      928.76     24.41 o
 -11  12   3      138.30      147.35     13.92 o
 -10  12   3     4467.35     4460.40     69.44 o
  -9  12   3     3784.08     3716.06     54.68 o
  -8  12   3      251.32      279.09     15.32 o
  -7  12   3      291.73      309.16     14.21 o
  -6  12   3     3114.04     3104.61     42.31 o
  -5  12   3     2192.31     2173.51     36.25 o
  -4  12   3       95.67      104.53     11.37 o
  -3  12   3       70.86       69.60      8.85 o
  -2  12   3     1099.57     1129.09     25.93 o
  -1  12   3     1333.18     1319.21     29.91 o
   0  12   3        1.26       11.92      8.22 o
 -12  13   3        5.17        9.05      8.01 o
 -11  13   3      332.25      318.02     16.09 o
 -10  13   3      937.37      988.11     28.60 o
  -9  13   3       29.74       44.35     10.12 o
  -8  13   3        2.38       19.47      8.30 o
  -7  13   3      596.18      571.65     21.88 o
  -6  13   3     1158.33     1207.57     30.08 o
  -5  13   3      376.33      370.37     19.78 o
  -4  13   3       39.41       46.32      9.15 o
  -3  13   3      332.07      356.65     18.59 o
  -2  13   3     2989.80     3026.48     47.96 o
  -1  13   3      846.98      894.44     21.98 o
   0  13   3      106.37      120.19     16.77 o
 -13  14   3      321.13      314.54     37.92 o
 -12  14   3       30.44       42.80     14.73 o
 -11  14   3     4286.31     4212.26     56.74 o
 -10  14   3     2596.35     2525.40     41.55 o
  -9  14   3     1027.96     1002.52     24.33 o
  -8  14   3        0.09        6.36      7.15 o
  -7  14   3     5494.25     5588.71     76.02 o
  -6  14   3     3528.44     3614.90     53.57 o
  -5  14   3       55.89       66.60     12.29 o
  -4  14   3     1116.28     1171.08     31.52 o
  -3  14   3     2832.78     2929.60     58.31 o
  -2  14   3     6733.28     6394.25    149.23 o
  -1  14   3      129.11      119.17     19.58 o
   0  14   3     1126.64     1091.57     21.15 o
 -14  15   3      966.89      994.84     21.02 o
 -13  15   3     1624.63     1602.50     26.32 o
 -12  15   3      356.09      347.61     18.33 o
 -11  15   3     3507.29     3505.06     79.39 o
 -10  15   3       61.71       52.79     17.69 o
  -9  15   3     3925.70     3898.12     79.59 o
  -8  15   3       21.52       28.16     10.60 o
  -7  15   3     1946.33     2015.94     44.51 o
  -6  15   3        1.56       22.75     14.93 o
  -5  15   3     4494.47     4331.20    119.40 o
  -4  15   3     1690.23     1642.21     49.97 o
  -3  15   3     1711.55     1761.25     29.25 o
  -2  15   3        0.20       15.04      6.25 o
  -1  15   3     3225.70     3191.75     35.14 o
   0  15   3     1476.65     1455.20     30.43 o
 -15  16   3      125.69      139.76     10.11 o
 -14  16   3     2756.54     2754.00     35.58 o
 -13  16   3     1439.36     1386.57     24.12 o
 -12  16   3       45.18       37.26      8.37 o
 -11  16   3      144.06      141.64     12.20 o
 -10  16   3     3067.60     2954.29     39.45 o
  -9  16   3     2867.40     2749.28     37.66 o
  -8  16   3      258.66      241.77     12.94 o
  -7  16   3        1.20        8.18      6.70 o
  -6  16   3     2516.06     2452.80     31.78 o
  -5  16   3     2358.23     2232.61     30.34 o
  -4  16   3       72.35       71.63      8.50 o
  -3  16   3      182.17      178.06     10.91 o
  -2  16   3      391.36      404.25     13.46 o
  -1  16   3     1471.93     1458.05     23.95 o
   0  16   3      341.03      345.83     13.11 o
 -16  17   3        3.99        7.45      6.79 o
 -15  17   3       15.11       19.55      7.32 o
 -14  17   3      428.87      449.92     17.83 o
 -13  17   3       56.53       36.00      8.74 o
 -12  17   3       52.92       41.03      8.66 o
 -11  17   3       18.49       14.45      7.36 o
 -10  17   3      224.59      228.12     11.53 o
  -9  17   3        9.12       13.54      7.33 o
  -8  17   3       32.71       36.27      7.14 o
  -7  17   3      127.31      122.73     12.57 o
  -6  17   3      196.02      199.35     11.03 o
  -5  17   3      630.49      593.40     16.18 o
  -4  17   3        0.81       13.07      7.05 o
  -3  17   3      106.37      101.64      9.65 o
  -2  17   3     1171.58     1110.44     22.09 o
  -1  17   3      431.28      397.92     14.35 o
   0  17   3       64.43       59.85      9.76 o
 -17  18   3        0.42       14.37      8.68 o
 -16  18   3      155.12      145.83     12.01 o
 -15  18   3     1671.14     1658.38     28.67 o
 -14  18   3     1226.37     1220.22     26.46 o
 -13  18   3        3.95        4.79      7.90 o
 -12  18   3        0.16        7.06      7.43 o
 -11  18   3     3092.54     2906.33     35.79 o
 -10  18   3     2019.53     1918.62     29.74 o
  -9  18   3       10.54        2.61      6.86 o
  -8  18   3        1.87       -3.74      6.37 o
  -7  18   3     1598.61     1537.63     23.18 o
  -6  18   3     2531.99     2443.90     29.41 o
  -5  18   3       59.39       51.08      7.50 o
  -4  18   3      325.64      295.71     12.16 o
  -3  18   3      229.64      242.34     11.23 o
  -2  18   3     2574.97     2553.89     31.23 o
  -1  18   3      124.81      126.12     10.99 o
   0  18   3      396.66      373.54     16.21 o
 -18  19   3      102.69      108.18     10.79 o
 -17  19   3      692.44      682.63     21.70 o
 -16  19   3      193.49      194.60     13.43 o
 -15  19   3     2143.03     2174.58     35.04 o
 -14  19   3       93.27       91.68     10.83 o
 -13  19   3     1350.09     1387.05     35.73 o
 -12  19   3       41.96       44.09      8.94 o
 -11  19   3     1176.11     1164.89     24.41 o
 -10  19   3        9.30        2.43      6.62 o
  -9  19   3     2077.31     2080.43     28.37 o
  -8  19   3      568.00      569.00     14.86 o
  -7  19   3     1029.72     1023.15     23.26 o
  -6  19   3       48.85       57.87      8.45 o
  -5  19   3     1367.44     1302.24     24.73 o
  -4  19   3      740.87      735.95     16.64 o
  -3  19   3      312.47      331.72     13.39 o
  -2  19   3      242.19      254.78     12.63 o
  -1  19   3     1116.50     1130.36     41.85 o
   0  19   3      963.76      972.00     28.98 o
 -19  20   3       30.44       31.38      7.96 o
 -18  20   3     1084.91     1135.29     24.11 o
 -17  20   3      770.91      808.29     25.20 o
 -16  20   3      142.56      138.30     14.60 o
 -15  20   3       26.32       24.73      9.52 o
 -14  20   3     1835.02     1829.74     30.61 o
 -13  20   3     1197.33     1214.85     25.56 o
 -12  20   3        0.06        9.71      7.48 o
 -11  20   3        5.06        8.25      7.25 o
 -10  20   3      528.55      524.59     15.15 o
  -9  20   3     1799.17     1739.46     24.15 o
  -8  20   3       15.12       22.18      7.72 o
  -7  20   3      113.64      108.70      9.85 o
  -6  20   3      564.20      593.90     17.62 o
  -5  20   3     1199.54     1169.34     23.41 o
  -4  20   3      151.16      161.63     10.02 o
  -3  20   3        8.22        7.41      6.86 o
  -2  20   3      105.68      110.04     10.12 o
  -1  20   3      539.12      575.98     18.33 o
   0  20   3      218.04      222.96     13.44 o
 -19  21   3       72.68       97.10     16.08 o
 -18  21   3      181.48      215.43     17.07 o
 -17  21   3      102.53      113.61     11.83 o
 -16  21   3       19.88       13.51      8.79 o
 -15  21   3       50.44       49.00     11.67 o
 -14  21   3       94.48       98.75     13.19 o
 -13  21   3       23.80       16.18      7.07 o
 -12  21   3        1.92        3.91      6.60 o
 -11  21   3       10.53        1.08      7.19 o
 -10  21   3        3.03        0.38      6.48 o
  -9  21   3       22.19        9.57      6.91 o
  -8  21   3        3.61        6.83      6.51 o
  -7  21   3        5.38       13.00      7.47 o
  -6  21   3       31.46       35.66      7.82 o
  -5  21   3        4.68        3.13      6.56 o
  -4  21   3        3.02        3.01      6.46 o
  -3  21   3       15.79       17.15      6.96 o
  -2  21   3       95.48      107.94     10.37 o
 -18  22   3      218.82      222.11     25.38 o
 -17  22   3        0.05        0.00     15.23 o
 -16  22   3        3.28        6.34     17.76 o
 -15  22   3      572.25      622.12     44.44 o
 -13  22   3        0.85        1.17     12.77 o
 -12  22   3        3.66        2.72     11.19 o
 -11  22   3      472.64      498.90     18.29 o
 -10  22   3     1513.30     1536.46     25.50 o
  -9  22   3       13.77       13.76      5.97 o
  -8  22   3       37.99       42.60      6.87 o
  -7  22   3      448.66      482.29     20.64 o
  -6  22   3      985.87     1038.52     18.31 o
  -5  22   3      293.53      296.36     10.26 o
  -4  22   3       25.57       10.06      9.30 o
 -15  23   3     1436.83     1408.15     58.46 o
 -14  23   3       75.04       75.55     15.25 o
 -13  23   3      416.64      402.86     27.03 o
 -12  23   3       23.07       10.66     10.07 o
 -11  23   3      757.44      783.95     26.23 o
 -10  23   3      243.84      254.89     14.70 o
  -9  23   3      368.34      361.47     16.39 o
  -8  23   3      211.26      203.57     15.02 o
   0   0   4   220336.48   181646.25   4621.08 o
   0   1   4       81.43       94.27      6.35 o
  -1   2   4     2989.05     3141.53     28.42 o
   0   2   4    10408.26    10477.02     85.87 o
  -2   3   4    18268.02    19007.82    118.84 o
  -1   3   4    18703.97    19003.43    113.49 o
   0   3   4    30622.68    30948.57    230.79 o
  -3   4   4     1156.26     1184.43     13.86 o
  -2   4   4      782.15      839.30     10.44 o
  -1   4   4     1486.39     1561.30     17.85 o
   0   4   4    15632.84    15654.84     94.64 o
  -4   5   4    54854.11    54872.79    308.59 o
  -3   5   4     7510.76     7531.85     51.69 o
  -2   5   4     6264.50     6273.74     44.64 o
  -1   5   4    29017.62    29009.12    185.01 o
   0   5   4     7131.81     7204.73     48.25 o
  -5   6   4     1469.16     1501.75     16.95 o
  -4   6   4    13186.81    13242.56     83.50 o
  -3   6   4     1137.60     1162.42     14.52 o
  -2   6   4    15382.45    15375.55    105.46 o
  -1   6   4    11571.60    11416.65     75.63 o
   0   6   4     3372.53     3296.65     28.59 o
  -6   7   4    16818.43    16601.10    104.35 o
  -5   7   4      103.79      105.40      6.52 o
  -4   7   4     1458.13     1452.56     17.17 o
  -3   7   4     1986.61     2020.39     23.05 o
  -2   7   4     4537.69     4590.19     38.91 o
  -1   7   4    16347.86    16075.93    103.80 o
   0   7   4     1999.12     2020.69     23.07 o
  -7   8   4    23373.21    22886.22    157.35 o
  -6   8   4    11016.38    10910.73     77.14 o
  -5   8   4       16.70       24.73      4.25 o
  -4   8   4    49681.14    48498.75    324.69 o
  -3   8   4     4227.08     4155.80     39.25 o
  -2   8   4     3405.77     3327.23     33.99 o
  -1   8   4     2846.30     2768.03     29.52 o
   0   8   4     9861.02     9574.78     74.65 o
  -8   9   4     5943.74     5818.72     53.21 o
  -7   9   4     2521.21     2499.92     30.15 o
  -6   9   4      425.72      439.42     16.75 o
  -5   9   4      483.01      494.30     14.61 o
  -4   9   4     5707.29     5683.25     50.88 o
  -3   9   4     6101.79     5848.25     53.21 o
  -2   9   4     9321.82     9076.81     72.95 o
  -1   9   4      146.62      159.81      8.33 o
   0   9   4    22039.29    21496.07    149.54 o
  -9  10   4      102.84      105.37      8.60 o
  -8  10   4     3152.24     3118.62     37.20 o
  -7  10   4     7563.96     7511.63     68.02 o
  -6  10   4     6130.36     6045.60     60.67 o
  -5  10   4     6285.56     6220.11     62.17 o
  -4  10   4     1623.11     1608.84     26.32 o
  -3  10   4     9728.04     9363.97    117.71 o
  -2  10   4     1184.64     1160.59     21.77 o
  -1  10   4     2968.67     2905.59     37.17 o
   0  10   4     1872.68     1855.44     29.58 o
 -10  11   4     1802.69     1805.81     37.99 o
  -9  11   4     8558.63     8454.00     83.89 o
  -8  11   4     2223.05     2139.12     35.40 o
  -7  11   4     3931.53     3888.00     49.88 o
  -6  11   4     6875.69     6897.46     69.04 o
  -5  11   4     6852.83     6849.21     68.40 o
  -4  11   4     2002.08     2005.14     31.11 o
  -3  11   4      676.72      666.46     18.11 o
  -2  11   4     2097.44     2058.22     33.13 o
  -1  11   4      107.03      110.06     13.22 o
   0  11   4     3074.69     2934.51     50.20 o
 -11  12   4      109.01      120.52     12.48 o
 -10  12   4     5800.56     5911.64     84.34 o
  -9  12   4     2052.97     2062.12     39.56 o
  -8  12   4     2139.16     2119.21     37.87 o
  -7  12   4      381.38      421.07     17.03 o
  -6  12   4      674.23      664.50     20.39 o
  -5  12   4     3531.86     3598.73     49.57 o
  -4  12   4     2431.48     2403.45     44.00 o
  -3  12   4    16829.26    16704.29    156.19 o
  -2  12   4     1142.08     1108.16     26.93 o
  -1  12   4     1780.00     1765.20     35.01 o
   0  12   4    10200.75    10172.32    108.13 o
 -12  13   4     5095.31     5096.69     96.54 o
 -11  13   4     1977.95     1958.38     38.01 o
 -10  13   4     1608.46     1589.63     41.11 o
  -9  13   4     1061.67     1098.24     26.11 o
  -8  13   4    21310.66    21190.20    204.82 o
  -7  13   4      449.27      464.92     20.13 o
  -6  13   4     4745.77     4743.52     66.73 o
  -5  13   4     9496.28     9436.06    107.36 o
  -4  13   4     5872.35     5785.78     76.04 o
  -3  13   4        0.15       10.74      7.78 o
  -2  13   4      614.18      590.82     20.27 o
  -1  13   4      530.21      615.52     36.38 o
   0  13   4     2027.70     1949.76     63.43 o
 -13  14   4     7218.95     7063.73     63.39 o
 -12  14   4      185.47      190.10     16.82 o
 -11  14   4     3615.80     3538.94     77.01 o
 -10  14   4      515.14      540.86     24.73 o
  -9  14   4        3.10        3.71      7.77 o
  -8  14   4      323.47      327.58     16.65 o
  -7  14   4       10.77       12.80      7.82 o
  -6  14   4     5152.94     5141.42     56.51 o
  -5  14   4      481.25      475.99     16.12 o
  -4  14   4     1716.90     1708.14     30.58 o
  -3  14   4     2485.15     2441.07     60.90 o
  -2  14   4     4251.73     4073.87     83.17 o
  -1  14   4      634.36      633.83     17.91 o
   0  14   4     1011.57     1002.67     22.92 o
 -14  15   4     1744.60     1677.15     31.30 o
 -13  15   4     2046.64     2043.09     36.33 o
 -12  15   4      128.29      131.91      9.24 o
 -11  15   4     2400.57     2391.87     33.92 o
 -10  15   4     2797.89     2638.58     50.43 o
  -9  15   4      220.48      214.20     17.14 o
  -8  15   4     2902.55     2850.07     59.74 o
  -7  15   4      353.54      364.42     24.98 o
  -6  15   4      275.79      285.84     16.43 o
  -5  15   4     3670.92     3653.03     56.90 o
  -4  15   4     1243.65     1227.04     21.46 o
  -3  15   4      997.95      984.65     20.17 o
  -2  15   4      625.23      630.24     17.46 o
  -1  15   4     1685.08     1690.11     28.28 o
   0  15   4       45.99       53.30     12.95 o
 -15  16   4        5.48        7.72      8.40 o
 -14  16   4        4.82        5.05      8.30 o
 -13  16   4      633.40      674.05     23.08 o
 -12  16   4      836.54      820.73     18.92 o
 -11  16   4     3564.65     3480.26     38.24 o
 -10  16   4     1478.01     1501.75     25.49 o
  -9  16   4     1403.28     1389.08     24.74 o
  -8  16   4     5603.34     5466.61     55.76 o
  -7  16   4      968.74      970.66     18.45 o
  -6  16   4     1152.91     1104.12     20.75 o
  -5  16   4      271.28      263.08     11.54 o
  -4  16   4      372.75      375.13     14.17 o
  -3  16   4     1107.58     1080.81     25.98 o
  -2  16   4     1393.52     1374.04     34.54 o
  -1  16   4     1771.03     1694.31     28.79 o
   0  16   4       13.41       20.67      8.78 o
 -16  17   4     6423.54     6263.06     62.64 o
 -15  17   4      133.94      155.87     11.64 o
 -14  17   4     1552.97     1564.32     30.06 o
 -13  17   4     4025.26     3945.91     49.62 o
 -12  17   4     2458.18     2403.15     30.00 o
 -11  17   4       13.90       13.38      7.01 o
 -10  17   4      132.73      115.87      9.46 o
  -9  17   4        3.63       13.77      8.26 o
  -8  17   4     2866.66     2755.19     33.12 o
  -7  17   4     3758.86     3734.35     40.84 o
  -6  17   4     1643.17     1553.34     25.62 o
  -5  17   4      334.87      314.45     19.51 o
  -4  17   4     8801.43     8361.83     73.90 o
  -3  17   4      492.22      439.65     15.41 o
  -2  17   4      831.80      818.63     20.15 o
  -1  17   4      520.55      496.11     19.94 o
   0  17   4      720.32      713.40     18.53 o
 -17  18   4      633.91      618.83     19.16 o
 -16  18   4        4.11        6.59      7.20 o
 -15  18   4       37.77       31.66      8.20 o
 -14  18   4      377.81      402.36     15.68 o
 -13  18   4      119.80      142.10     13.25 o
 -12  18   4     3620.48     3564.79     40.16 o
 -11  18   4     1544.20     1551.24     25.41 o
 -10  18   4     1588.19     1459.70     23.57 o
  -9  18   4     2663.05     2652.27     34.11 o
  -8  18   4       29.65       23.51      7.53 o
  -7  18   4      664.65      647.10     25.86 o
  -6  18   4       53.15       57.50      9.22 o
  -5  18   4      285.05      265.53     12.58 o
  -4  18   4       86.29       83.70      9.31 o
  -3  18   4       77.04       68.17      8.84 o
  -2  18   4     1160.86     1121.58     21.59 o
  -1  18   4      482.36      479.69     16.09 o
   0  18   4      429.92      414.43     15.21 o
 -18  19   4      215.63      200.57     15.80 o
 -17  19   4      326.54      359.73     13.74 o
 -16  19   4      889.91      911.83     26.37 o
 -15  19   4      871.67      891.08     39.76 o
 -14  19   4       15.69        9.50      8.30 o
 -13  19   4      643.76      666.13     19.96 o
 -12  19   4      625.38      630.43     15.85 o
 -11  19   4        8.86        8.51      6.85 o
 -10  19   4      698.52      722.10     17.58 o
  -9  19   4     1456.31     1401.54     25.22 o
  -8  19   4       21.60       20.90      7.11 o
  -7  19   4      675.51      679.94     17.68 o
  -6  19   4     1115.65     1127.42     21.70 o
  -5  19   4        7.59       10.38      7.02 o
  -4  19   4     1026.72     1049.45     20.07 o
  -3  19   4      408.53      431.89     12.98 o
  -2  19   4      115.73      114.37     11.04 o
  -1  19   4      950.66      952.36     25.61 o
   0  19   4      764.37      845.91     23.01 o
 -19  20   4       84.42       95.86     10.94 o
 -18  20   4      942.81     1010.54     28.52 o
 -17  20   4      653.57      630.48     23.24 o
 -16  20   4      906.83      938.71     28.85 o
 -15  20   4       40.16       41.33     13.02 o
 -14  20   4      930.05      910.53     29.81 o
 -13  20   4        5.65        1.92      9.13 o
 -12  20   4        1.69       -4.85      9.00 o
 -11  20   4       69.15       72.77      9.80 o
 -10  20   4       17.87       19.02      9.33 o
  -9  20   4      795.00      795.35     19.31 o
  -8  20   4        2.71        0.71      6.59 o
  -7  20   4     2763.20     2744.31     33.05 o
  -6  20   4       85.46       99.16     12.39 o
  -5  20   4     1118.54     1126.65     24.30 o
  -4  20   4     1147.91     1156.78     23.58 o
  -3  20   4      643.59      604.62     16.99 o
  -2  20   4        1.62       -4.12      7.35 o
  -1  20   4       67.45       57.02      9.70 o
   0  20   4       45.99       35.14     13.25 o
 -19  21   4       45.72       40.61     19.03 o
 -18  21   4        3.77        2.01      9.43 o
 -17  21   4      213.08      189.70     23.48 o
 -16  21   4     1016.20     1121.58     50.81 o
 -15  21   4     1177.37     1283.05     30.62 o
 -14  21   4      512.55      576.13     22.16 o
 -13  21   4       12.76        1.92      8.40 o
 -12  21   4     5816.74     5874.31     70.47 o
 -11  21   4      163.97      172.26     12.97 o
 -10  21   4      517.41      478.92     18.18 o
  -9  21   4      806.97      832.79     19.21 o
  -8  21   4      929.39      901.15     19.22 o
  -7  21   4      855.71      845.11     17.85 o
  -6  21   4       67.97       65.29      7.50 o
  -5  21   4      165.01      169.29     10.52 o
  -4  21   4      724.05      745.44     19.26 o
  -3  21   4     2596.16     2721.01     36.72 o
  -2  21   4      125.44      135.84     11.55 o
 -16  22   4      156.11      173.87     27.92 o
 -14  22   4        5.08       21.57     22.84 o
 -13  22   4       31.10       35.72     10.46 o
 -12  22   4      201.47      202.03     14.44 o
 -11  22   4      126.94      145.00     13.07 o
 -10  22   4      971.56      974.92     24.78 o
  -9  22   4        5.40        1.40      8.00 o
  -8  22   4     1333.15     1399.56     25.27 o
  -7  22   4      176.82      195.74     10.84 o
  -6  22   4      806.19      851.44     18.75 o
  -5  22   4       99.72      109.30      9.66 o
 -12  23   4      244.86      253.33     23.77 o
 -11  23   4      448.72      519.16     30.48 o
 -10  23   4        1.62        4.26     10.20 o
  -9  23   4      261.56      283.95     25.08 o
   0   1   5       53.44       75.97      4.62 o
  -1   2   5     5357.81     5551.47     43.54 o
   0   2   5        2.53       17.66      2.33 o
  -2   3   5    18598.22    18852.28    124.53 o
  -1   3   5    28555.10    29206.21    178.90 o
   0   3   5        3.34       23.56      3.70 o
  -3   4   5       36.07       50.30      3.47 o
  -2   4   5     3492.30     3494.61     28.76 o
  -1   4   5     1616.64     1556.58     15.92 o
   0   4   5      111.36      113.69      4.68 o
  -4   5   5       56.32       82.56      4.52 o
  -3   5   5    11688.32    11615.30     78.46 o
  -2   5   5    15159.67    15035.58     95.05 o
  -1   5   5     1037.46     1013.22     13.23 o
   0   5   5      161.05      168.98      6.65 o
  -5   6   5     5104.24     5055.68     39.21 o
  -4   6   5      406.33      430.45     10.07 o
  -3   6   5    21474.67    21329.75    136.40 o
  -2   6   5     1805.89     1821.65     19.64 o
  -1   6   5     9346.12     9343.05     66.92 o
   0   6   5     1331.12     1323.45     16.77 o
  -6   7   5     6672.80     6578.21     50.87 o
  -5   7   5    12250.13    12007.06     82.25 o
  -4   7   5       35.09       58.26      6.71 o
  -3   7   5     5593.68     5516.96     46.84 o
  -2   7   5     6641.57     6544.29     51.56 o
  -1   7   5    14691.03    14172.85     99.85 o
   0   7   5     1532.05     1600.08     21.64 o
  -7   8   5      949.09      959.67     16.62 o
  -6   8   5     5907.60     5789.06     47.90 o
  -5   8   5     1813.00     1861.34     22.35 o
  -4   8   5      992.71      983.62     16.03 o
  -3   8   5      505.28      539.66     12.35 o
  -2   8   5     1037.95     1050.11     16.69 o
  -1   8   5     1700.08     1701.42     23.71 o
   0   8   5      108.48      116.50     10.44 o
  -8   9   5        8.71       12.84      5.42 o
  -7   9   5      722.29      696.76     15.33 o
  -6   9   5     4618.70     4599.34     45.10 o
  -5   9   5     1480.26     1493.54     22.28 o
  -4   9   5      422.30      439.63     15.89 o
  -3   9   5     4584.90     4500.68     45.32 o
  -2   9   5     6390.49     6298.85     60.43 o
  -1   9   5      596.91      596.18     14.79 o
   0   9   5      259.02      237.96     11.99 o
  -9  10   5      233.86      251.20     16.75 o
  -8  10   5     1108.86     1115.11     23.07 o
  -7  10   5     9430.39     9430.11     89.25 o
  -6  10   5     7103.12     7203.11     69.98 o
  -5  10   5     1679.20     1681.11     24.89 o
  -4  10   5       52.71       52.53      6.40 o
  -3  10   5     7817.04     7574.04     68.10 o
  -2  10   5     6313.28     6128.25     58.30 o
  -1  10   5      800.72      809.26     18.04 o
   0  10   5     1950.48     1944.25     33.24 o
 -10  11   5     2167.91     2141.91     40.78 o
  -9  11   5     8865.95     8825.16     94.45 o
  -8  11   5      124.26      143.51     16.44 o
  -7  11   5     2065.00     2208.47     39.89 o
  -6  11   5     4016.54     4040.88     48.75 o
  -5  11   5     9737.24     9658.83     89.54 o
  -4  11   5     1085.54     1122.66     23.28 o
  -3  11   5      451.85      464.15     16.72 o
  -2  11   5      303.87      339.29     15.86 o
  -1  11   5    11614.82    11326.88    114.46 o
   0  11   5     1027.24     1042.86     40.89 o
 -11  12   5      188.09      180.98     13.30 o
 -10  12   5     5282.52     5148.39     61.57 o
  -9  12   5     3576.34     3567.73     59.70 o
  -8  12   5      355.64      334.41     18.77 o
  -7  12   5      621.09      676.51     22.85 o
  -6  12   5     2708.46     2707.27     46.08 o
  -5  12   5      696.45      675.38     22.72 o
  -4  12   5       33.89       57.14      9.76 o
  -3  12   5       48.03       42.61      9.46 o
  -2  12   5      667.20      649.09     19.30 o
  -1  12   5     1190.39     1170.49     25.83 o
   0  12   5        1.16        8.64     10.09 o
 -12  13   5        4.99        4.95      9.94 o
 -11  13   5      180.49      182.29     18.31 o
 -10  13   5      400.97      376.39     16.11 o
  -9  13   5      319.75      320.44     14.56 o
  -8  13   5       44.44       44.09      8.32 o
  -7  13   5      389.05      389.93     15.27 o
  -6  13   5     1390.10     1430.22     26.51 o
  -5  13   5      268.74      269.53     13.35 o
  -4  13   5       67.64       64.82      8.54 o
  -3  13   5      331.08      346.20     14.60 o
  -2  13   5     1440.25     1438.20     45.26 o
  -1  13   5      534.57      538.42     19.87 o
   0  13   5        0.02        3.20      7.34 o
 -13  14   5      130.25      150.94     11.09 o
 -12  14   5      212.18      215.51     10.95 o
 -11  14   5     3737.39     3705.36     70.51 o
 -10  14   5     2485.13     2345.43     48.00 o
  -9  14   5      772.72      810.21     52.31 o
  -8  14   5       14.68        5.68     11.08 o
  -7  14   5     4728.05     4633.40     78.39 o
  -6  14   5     2123.37     2030.90     48.59 o
  -5  14   5       10.40       13.98     11.07 o
  -4  14   5      492.01      483.74     19.47 o
  -3  14   5     2367.46     2307.55     50.62 o
  -2  14   5     4736.85     4576.09     47.86 o
  -1  14   5        7.71       13.18      7.77 o
   0  14   5      686.98      676.77     18.76 o
 -14  15   5      758.22      767.64     27.81 o
 -13  15   5     1159.33     1184.17     27.37 o
 -12  15   5      181.20      203.60     11.35 o
 -11  15   5     2733.95     2714.69     32.70 o
 -10  15   5       86.47       95.40      8.29 o
  -9  15   5     4710.23     4471.17     59.13 o
  -8  15   5       26.12       35.74      7.79 o
  -7  15   5     2232.54     2216.31     30.83 o
  -6  15   5       33.17       27.61      7.72 o
  -5  15   5     3435.25     3419.51     36.79 o
  -4  15   5      790.67      770.30     17.49 o
  -3  15   5     1332.19     1342.35     22.94 o
  -2  15   5        0.75       16.23      7.42 o
  -1  15   5     2805.97     2696.85     36.59 o
   0  15   5     1501.93     1477.61     26.28 o
 -15  16   5      164.48      159.27     13.39 o
 -14  16   5     2434.61     2357.68     37.00 o
 -13  16   5     1866.26     1860.33     31.46 o
 -12  16   5        9.07        6.90      7.08 o
 -11  16   5       18.32       15.02      7.75 o
 -10  16   5     2829.30     2788.49     41.73 o
  -9  16   5     2419.58     2315.40     42.33 o
  -8  16   5       27.42       27.94      8.30 o
  -7  16   5        2.53       11.12      8.10 o
  -6  16   5     2058.41     2028.14     28.99 o
  -5  16   5     1877.60     1881.44     26.21 o
  -4  16   5      189.20      189.46     10.42 o
  -3  16   5      112.88      109.81     11.34 o
  -2  16   5      311.61      302.45     13.64 o
  -1  16   5     1887.59     1904.73     32.33 o
   0  16   5      220.84      194.95     11.99 o
 -16  17   5       49.74       51.64      8.82 o
 -15  17   5        1.53       -3.96      7.41 o
 -14  17   5      261.77      251.25     13.18 o
 -13  17   5       22.46       16.50      7.95 o
 -12  17   5        0.48       -6.60      6.99 o
 -11  17   5        0.86       -4.59      8.04 o
 -10  17   5      155.16      170.49     12.05 o
  -9  17   5        0.95        7.54      8.05 o
  -8  17   5        2.77        7.93      7.24 o
  -7  17   5       49.89       56.29      8.86 o
  -6  17   5      240.79      253.39     12.31 o
  -5  17   5      297.38      303.82     17.00 o
  -4  17   5        5.86       12.87      7.49 o
  -3  17   5      258.28      249.59     14.65 o
  -2  17   5      982.10      988.64     22.44 o
  -1  17   5      301.82      315.18     20.23 o
   0  17   5      115.13      114.97     13.07 o
 -17  18   5        2.04        0.45      7.46 o
 -16  18   5      220.64      231.05     14.66 o
 -15  18   5     1845.52     1871.54     27.21 o
 -14  18   5     1009.24      975.68     20.78 o
 -13  18   5       10.39       21.16      8.14 o
 -12  18   5        1.33        4.44      7.96 o
 -11  18   5     2061.14     1974.92     32.64 o
 -10  18   5     1905.66     1952.51     32.49 o
  -9  18   5        0.62        0.88      7.20 o
  -8  18   5       63.62       59.25      8.27 o
  -7  18   5     1808.86     1829.62     26.79 o
  -6  18   5     2494.44     2398.04     33.76 o
  -5  18   5       12.90       12.82      7.60 o
  -4  18   5      162.77      179.35     11.87 o
  -3  18   5      263.05      257.11     17.68 o
  -2  18   5     2082.04     2076.39     32.32 o
  -1  18   5      142.76      156.91     12.21 o
   0  18   5      460.22      457.60     25.58 o
 -18  19   5       63.24       50.19      8.75 o
 -17  19   5      597.59      603.77     21.30 o
 -16  19   5      164.95      144.26     10.69 o
 -15  19   5     1523.30     1513.15     36.62 o
 -14  19   5      103.85      101.22     10.49 o
 -13  19   5     1169.26     1140.64     25.62 o
 -12  19   5        0.83        9.53      7.76 o
 -11  19   5     1087.43     1054.84     23.23 o
 -10  19   5       63.82       48.14      9.08 o
  -9  19   5     1909.71     1894.30     30.97 o
  -8  19   5      411.95      417.64     13.62 o
  -7  19   5     1100.30     1061.33     19.48 o
  -6  19   5       26.87       27.02      7.02 o
  -5  19   5     1119.74     1089.15     22.36 o
  -4  19   5      721.83      722.51     18.88 o
  -3  19   5      163.87      183.42     11.09 o
  -2  19   5      294.13      297.18     12.14 o
  -1  19   5      985.46      980.62     28.56 o
   0  19   5     1052.38     1040.74     31.29 o
 -19  20   5       55.93       35.18      9.92 o
 -18  20   5     1146.70     1190.15     35.84 o
 -17  20   5      644.28      639.07     20.46 o
 -16  20   5       70.05       84.94     17.38 o
 -15  20   5        6.93       13.47      9.31 o
 -14  20   5     1220.61     1221.06     28.57 o
 -13  20   5      989.45      992.90     20.39 o
 -12  20   5        0.08       -6.61      6.61 o
 -11  20   5       43.52       52.79      8.70 o
 -10  20   5      500.52      518.38     16.91 o
  -9  20   5     1637.67     1634.66     26.86 o
  -8  20   5        6.52        6.67      6.76 o
  -7  20   5       26.21       20.61      6.88 o
  -6  20   5      504.97      531.95     14.40 o
  -5  20   5      862.98      841.07     19.26 o
  -4  20   5      239.92      245.69     13.39 o
  -3  20   5        7.19       10.47      7.50 o
  -2  20   5       32.69       27.75     15.59 o
  -1  20   5      527.61      553.73     23.98 o
 -18  21   5      111.02       91.37     19.04 o
 -17  21   5       51.50       62.48     14.55 o
 -16  21   5       16.72       32.99     17.76 o
 -15  21   5       14.69       23.33     10.91 o
 -14  21   5       71.38       72.68     10.35 o
 -13  21   5       34.89       35.49      8.97 o
 -12  21   5        5.53       21.53      8.22 o
 -11  21   5       37.46       44.54      9.11 o
 -10  21   5       18.57       29.30      9.44 o
  -9  21   5        1.61        1.83      7.81 o
  -8  21   5       16.04        4.34      7.28 o
  -7  21   5        0.23       -2.77      6.05 o
  -6  21   5       88.11       70.57      9.94 o
  -5  21   5        4.29        1.02      6.92 o
  -4  21   5        0.72        4.34      6.84 o
  -3  21   5        3.38       11.77      8.55 o
 -16  22   5        3.46       12.69     12.69 o
 -15  22   5      478.73      469.73     29.20 o
 -14  22   5      401.50      414.75     18.07 o
 -13  22   5        0.16        0.70      7.40 o
 -12  22   5        6.41       17.92      8.17 o
 -11  22   5      303.82      329.36     18.20 o
 -10  22   5     1493.63     1509.96     35.93 o
  -9  22   5       37.75       48.94     10.21 o
  -8  22   5       53.95       43.69      9.35 o
  -7  22   5      454.11      486.74     14.83 o
  -6  22   5      890.82      990.72     31.53 o
   0   0   6    31999.05    31229.57    409.52 o
   0   1   6    13002.96    12982.92     93.63 o
  -1   2   6    29466.94    29565.64    202.69 o
   0   2   6       39.29       56.39      4.04 o
  -2   3   6       11.26       18.84      3.16 o
  -1   3   6      653.70      680.61     10.35 o
   0   3   6     1791.16     1829.28     21.19 o
  -3   4   6    18788.84    18749.06    126.18 o
  -2   4   6    25417.38    25398.18    160.01 o
  -1   4   6     2498.06     2535.39     26.94 o
   0   4   6    36936.57    36554.23    223.51 o
  -4   5   6      157.10      207.98     10.63 o
  -3   5   6      227.80      248.54      7.31 o
  -2   5   6      200.54      226.99      9.14 o
  -1   5   6     1590.57     1632.40     19.84 o
   0   5   6    21364.12    20900.11    140.14 o
  -5   6   6     2088.70     2073.37     24.18 o
  -4   6   6      299.67      323.32      8.76 o
  -3   6   6    22368.15    22015.09    137.10 o
  -2   6   6       47.03       52.48      4.71 o
  -1   6   6        9.49       16.83      3.76 o
   0   6   6    13930.12    13711.89     97.64 o
  -6   7   6      733.73      742.90     14.55 o
  -5   7   6    17742.75    17450.54    121.69 o
  -4   7   6     1715.20     1683.13     19.99 o
  -3   7   6     1846.48     1833.26     22.58 o
  -2   7   6     7747.52     7478.57     61.73 o
  -1   7   6     1241.65     1272.61     18.60 o
   0   7   6      723.33      706.79     14.44 o
  -7   8   6      153.12      145.14      8.58 o
  -6   8   6       79.74       90.44      8.07 o
  -5   8   6     5489.89     5417.28     46.00 o
  -4   8   6     1213.68     1205.90     18.38 o
  -3   8   6    15185.12    14860.42    107.22 o
  -2   8   6      232.42      248.69      9.54 o
  -1   8   6     8937.65     8763.31     67.05 o
   0   8   6    23349.38    22797.09    173.09 o
  -8   9   6    15285.31    14918.17    128.13 o
  -7   9   6      304.34      305.51     13.44 o
  -6   9   6    14612.23    14268.99    111.30 o
  -5   9   6     6742.16     6628.50     59.09 o
  -4   9   6    18274.07    17981.52    130.36 o
  -3   9   6     4863.14     4710.06     48.86 o
  -2   9   6      449.07      471.83     13.82 o
  -1   9   6     4108.48     4012.14     46.24 o
   0   9   6      176.00      197.15     17.67 o
  -9  10   6     1842.02     1773.49     77.34 o
  -8  10   6     4674.23     4503.89     65.11 o
  -7  10   6      210.12      227.13     12.13 o
  -6  10   6      125.20      153.56      9.33 o
  -5  10   6     2334.21     2381.71     31.76 o
  -4  10   6     1300.89     1294.74     21.95 o
  -3  10   6      843.92      829.58     18.69 o
  -2  10   6     7872.19     7507.66     75.82 o
  -1  10   6      181.54      209.74     19.38 o
   0  10   6      145.42      152.69     18.51 o
 -10  11   6     4779.24     4760.22     52.53 o
  -9  11   6      586.97      585.25     22.83 o
  -8  11   6      565.36      559.42     29.64 o
  -7  11   6     3495.58     3391.19     48.79 o
  -6  11   6      308.60      338.41     15.39 o
  -5  11   6      131.11      129.92     11.87 o
  -4  11   6     5834.12     5712.01     63.45 o
  -3  11   6      782.61      789.27     20.56 o
  -2  11   6      103.85      100.15      9.91 o
  -1  11   6    13132.64    12753.18    113.89 o
   0  11   6        3.96        9.94      7.12 o
 -11  12   6     1522.89     1571.69     43.46 o
 -10  12   6      513.39      510.83     18.72 o
  -9  12   6     3175.12     3120.98     44.60 o
  -8  12   6     8215.88     8090.47     75.88 o
  -7  12   6     4098.84     4089.16     55.70 o
  -6  12   6     6911.23     6684.08     68.96 o
  -5  12   6       32.12       36.06      7.69 o
  -4  12   6     8706.16     8369.11     80.81 o
  -3  12   6      434.99      466.15     15.97 o
  -2  12   6      220.97      234.64     13.55 o
  -1  12   6       49.59       42.27     14.66 o
   0  12   6      145.92      153.71     14.39 o
 -12  13   6    10784.65    10283.32     76.48 o
 -11  13   6     2380.68     2238.10     36.73 o
 -10  13   6       30.46       47.38     11.21 o
  -9  13   6     4960.89     4822.48     81.34 o
  -8  13   6     1136.30     1066.73     33.19 o
  -7  13   6     4725.64     4652.15     66.25 o
  -6  13   6      179.48      217.36     16.03 o
  -5  13   6      108.83      125.01     28.49 o
  -4  13   6    14299.03    13566.71    164.78 o
  -3  13   6     2347.26     2213.71     43.64 o
  -2  13   6     4499.54     4360.71     54.05 o
  -1  13   6      399.15      379.82     13.68 o
   0  13   6     6144.37     6027.89     55.34 o
 -13  14   6       13.83        9.30      6.94 o
 -12  14   6      480.31      474.03     13.43 o
 -11  14   6      155.60      165.75      9.43 o
 -10  14   6     3328.00     3269.52     34.64 o
  -9  14   6     1420.01     1379.08     27.19 o
  -8  14   6      904.21      827.94     22.19 o
  -7  14   6     5849.85     5629.33     63.31 o
  -6  14   6      598.12      564.35     20.39 o
  -5  14   6      416.65      403.06     16.26 o
  -4  14   6     1839.45     1805.36     28.91 o
  -3  14   6       75.53       77.68      8.75 o
  -2  14   6      477.64      442.64     17.44 o
  -1  14   6     2513.31     2417.71     35.72 o
   0  14   6       10.48       22.80      8.29 o
 -14  15   6       10.20        8.71      9.13 o
 -13  15   6       73.08       63.76      8.29 o
 -12  15   6     3336.69     3173.39     36.17 o
 -11  15   6        5.40        8.97      6.88 o
 -10  15   6      119.84      116.96      9.50 o
  -9  15   6     4203.89     4056.52     41.07 o
  -8  15   6       91.16       81.58      9.93 o
  -7  15   6      321.01      307.99     15.24 o
  -6  15   6     3875.86     3787.03     40.75 o
  -5  15   6      323.68      315.24     13.57 o
  -4  15   6        0.23       13.91      7.60 o
  -3  15   6     1500.90     1438.91     27.38 o
  -2  15   6      201.91      186.34     12.86 o
  -1  15   6       76.06       61.73     10.46 o
   0  15   6     2749.00     2669.47     41.16 o
 -15  16   6      892.07      851.63     23.27 o
 -14  16   6     3306.44     3161.19     45.29 o
 -13  16   6       25.36       22.58      7.78 o
 -12  16   6     3249.32     3119.12     38.95 o
 -11  16   6      178.64      179.41     11.09 o
 -10  16   6       17.96        9.40      7.33 o
  -9  16   6        0.31        2.33      7.72 o
  -8  16   6       12.53        6.27      7.76 o
  -7  16   6     3739.25     3672.60     44.79 o
  -6  16   6       59.64       65.82      9.19 o
  -5  16   6     2621.00     2592.59     32.78 o
  -4  16   6     2245.15     2164.55     30.67 o
  -3  16   6     4199.40     4051.77     41.43 o
  -2  16   6      567.55      608.19     17.76 o
  -1  16   6      179.99      193.16     12.90 o
   0  16   6      851.79      884.77     22.09 o
 -16  17   6      601.66      604.77     18.38 o
 -15  17   6      189.04      204.32     18.71 o
 -14  17   6      140.11      170.81     12.79 o
 -13  17   6        4.31        8.95      8.00 o
 -12  17   6     5269.44     5084.25     53.98 o
 -11  17   6      606.16      545.01     19.35 o
 -10  17   6     2144.44     2110.42     38.58 o
  -9  17   6     1161.86     1148.08     28.56 o
  -8  17   6     5895.78     5678.47     61.00 o
  -7  17   6        5.22        7.10      7.38 o
  -6  17   6       26.44       27.74      7.36 o
  -5  17   6       98.58       91.16      8.96 o
  -4  17   6      844.53      856.08     23.13 o
  -3  17   6     2132.78     2113.26     30.05 o
  -2  17   6        7.48       12.08      7.50 o
  -1  17   6      689.42      672.10     19.18 o
   0  17   6     2073.03     2092.18     33.94 o
 -17  18   6     1839.59     1909.03     32.47 o
 -16  18   6      554.93      536.13     17.74 o
 -15  18   6     1838.33     1885.08     32.61 o
 -14  18   6       68.21       83.27      9.70 o
 -13  18   6     1479.97     1459.68     26.60 o
 -12  18   6        8.19        3.09      7.83 o
 -11  18   6       62.00       63.32     11.23 o
 -10  18   6       41.18       51.27     11.17 o
  -9  18   6       94.21       74.82     10.67 o
  -8  18   6      926.14      962.08     22.75 o
  -7  18   6        7.63       12.09      7.16 o
  -6  18   6     2330.55     2329.34     28.50 o
  -5  18   6      110.08      126.81      9.81 o
  -4  18   6     1037.92     1063.24     20.88 o
  -3  18   6     1657.72     1679.35     26.57 o
  -2  18   6       49.67       68.45      8.69 o
  -1  18   6        6.85       15.31      7.28 o
   0  18   6      474.47      480.03     16.51 o
 -18  19   6       24.18       18.63      8.01 o
 -17  19   6      379.74      387.80     14.29 o
 -16  19   6       45.84       37.07      7.82 o
 -15  19   6       32.24       34.43      7.94 o
 -14  19   6     1503.04     1563.17     25.50 o
 -13  19   6        1.32        4.36      7.08 o
 -12  19   6        2.03        1.21      7.55 o
 -11  19   6     2104.39     2024.97     33.31 o
 -10  19   6        6.27       10.06      8.37 o
  -9  19   6      128.89      137.15     12.12 o
  -8  19   6     1830.91     1801.17     29.36 o
  -7  19   6        5.84       15.31      7.58 o
  -6  19   6       46.28       45.09      8.09 o
  -5  19   6     1849.71     1849.06     28.71 o
  -4  19   6       87.93       89.20      8.84 o
  -3  19   6        2.14       10.69      6.57 o
  -2  19   6      720.34      732.82     18.88 o
  -1  19   6      122.86      120.67     10.48 o
   0  19   6       92.36       78.65     11.97 o
 -18  20   6      107.60       88.33     13.58 o
 -17  20   6       32.00       30.06      8.15 o
 -16  20   6      125.93      136.24     10.75 o
 -15  20   6      170.55      218.62     13.71 o
 -14  20   6       90.57       88.84      9.13 o
 -13  20   6     1898.19     1929.80     28.55 o
 -12  20   6      537.38      586.83     16.61 o
 -11  20   6      779.31      753.27     22.67 o
 -10  20   6     1584.35     1611.95     28.67 o
  -9  20   6        2.44        2.12      7.61 o
  -8  20   6      512.85      543.58     16.18 o
  -7  20   6       31.70       17.40      6.84 o
  -6  20   6      175.84      196.08     10.05 o
  -5  20   6      132.52      150.24      9.41 o
  -4  20   6       58.76       70.48      8.12 o
  -3  20   6     1686.92     1773.76     70.84 o
  -2  20   6      215.21      236.18     18.16 o
 -17  21   6      781.72      829.30     41.91 o
 -16  21   6     2166.90     2226.01     50.15 o
 -15  21   6       14.62       24.60      9.88 o
 -14  21   6       14.00       11.21      7.67 o
 -13  21   6      561.17      536.98     20.00 o
 -12  21   6     1155.96     1183.31     24.69 o
 -11  21   6      862.94      891.00     21.74 o
 -10  21   6        1.32        4.52      7.65 o
  -9  21   6      122.83      140.97     11.10 o
  -8  21   6     2017.85     2096.71     30.76 o
  -7  21   6     1990.10     2096.48     30.42 o
  -6  21   6      788.43      796.95     18.07 o
  -5  21   6       14.53       21.25      8.17 o
  -4  21   6     1772.08     1824.27    132.22 o
 -14  22   6      940.37     1021.21     45.09 o
 -13  22   6      511.28      597.24     19.73 o
 -12  22   6      803.24      783.94     23.28 o
 -11  22   6      569.62      614.77     18.79 o
 -10  22   6      146.97      155.80     14.95 o
  -9  22   6      164.14      160.02     14.17 o
  -8  22   6        5.50        4.08      9.88 o
   0   1   7       11.91       17.01      4.20 o
  -1   2   7     5665.31     5627.96     52.55 o
   0   2   7      199.04      227.72      8.59 o
  -2   3   7    11792.83    11932.91     96.34 o
  -1   3   7    19703.52    19623.94    155.41 o
   0   3   7        2.60       13.45      4.08 o
  -3   4   7        9.05       19.91      4.06 o
  -2   4   7     1764.73     1798.38     23.00 o
  -1   4   7       74.85       86.99      5.84 o
   0   4   7       29.86       46.96      5.25 o
  -4   5   7      227.07      229.16      8.92 o
  -3   5   7     5946.28     5836.82     51.37 o
  -2   5   7     9772.59     9651.93     79.51 o
  -1   5   7      899.99      930.70     15.56 o
   0   5   7       15.06       24.57      4.40 o
  -5   6   7     2615.69     2626.23     28.75 o
  -4   6   7      637.84      638.16     15.75 o
  -3   6   7    11583.99    11439.25     80.91 o
  -2   6   7     1446.17     1436.29     21.76 o
  -1   6   7     6621.30     6534.20     56.41 o
   0   6   7      565.73      567.98     13.13 o
  -6   7   7     5230.61     5215.09     47.88 o
  -5   7   7     8612.09     8382.00     67.13 o
  -4   7   7        0.16        8.19      3.90 o
  -3   7   7     4294.16     4238.29     41.05 o
  -2   7   7     4788.18     4760.86     48.22 o
  -1   7   7     8919.51     8741.44     72.55 o
   0   7   7      520.28      506.11     13.48 o
  -7   8   7      344.32      348.35     14.04 o
  -6   8   7     3610.15     3578.32     37.75 o
  -5   8   7     1454.53     1454.36     20.89 o
  -4   8   7      164.27      182.00      8.54 o
  -3   8   7      272.51      306.44     10.66 o
  -2   8   7     1649.23     1644.13     25.79 o
  -1   8   7     1153.52     1174.37     24.79 o
   0   8   7       58.35       55.13      7.94 o
  -8   9   7       24.84       61.80     20.23 o
  -7   9   7      804.17      817.80     19.98 o
  -6   9   7     2242.19     2222.07     32.51 o
  -5   9   7      775.99      781.97     17.81 o
  -4   9   7      271.67      281.11     11.15 o
  -3   9   7     2541.11     2540.88     34.31 o
  -2   9   7     4529.34     4537.83     53.39 o
  -1   9   7      404.54      401.48     16.39 o
   0   9   7      203.86      221.98     13.57 o
  -9  10   7      536.29      586.98     17.33 o
  -8  10   7      778.86      769.09     23.22 o
  -7  10   7     6630.26     6661.43     74.62 o
  -6  10   7     4282.54     4310.67     54.56 o
  -5  10   7     1113.96     1128.50     23.47 o
  -4  10   7       30.14       36.33      7.32 o
  -3  10   7     6536.91     6488.09     68.63 o
  -2  10   7     5270.81     5246.48     64.78 o
  -1  10   7      788.50      818.47     20.66 o
   0  10   7     1295.95     1254.73     26.56 o
 -10  11   7     1949.85     1806.86     42.08 o
  -9  11   7     6171.29     6092.71     62.13 o
  -8  11   7       72.53       75.31      8.92 o
  -7  11   7     1782.68     1794.11     28.87 o
  -6  11   7     1898.14     1915.22     29.32 o
  -5  11   7     7670.79     7559.50     67.62 o
  -4  11   7      881.02      887.17     19.15 o
  -3  11   7      693.25      687.45     17.28 o
  -2  11   7      426.82      452.05     15.12 o
  -1  11   7     9733.12     9583.21    106.43 o
   0  11   7      709.10      719.74     24.10 o
 -11  12   7      108.58      116.81      8.89 o
 -10  12   7     3270.10     3233.45     42.58 o
  -9  12   7     2316.19     2221.57     51.85 o
  -8  12   7      153.34      180.26     16.91 o
  -7  12   7      341.25      340.92     19.06 o
  -6  12   7     1969.72     1976.36     32.23 o
  -5  12   7      923.83      858.31     27.19 o
  -4  12   7       61.92       51.44     11.40 o
  -3  12   7       28.59       23.51     11.45 o
  -2  12   7      504.49      476.89     17.35 o
  -1  12   7      820.69      821.89     28.25 o
   0  12   7        1.78        7.45      6.06 o
 -12  13   7        1.51       10.78      6.63 o
 -11  13   7      125.49      128.89     10.06 o
 -10  13   7      448.87      454.68     16.21 o
  -9  13   7       73.74       64.32      9.02 o
  -8  13   7        0.83       11.67      7.33 o
  -7  13   7      343.01      355.26     14.92 o
  -6  13   7      886.42      889.46     22.62 o
  -5  13   7      277.16      272.59     14.13 o
  -4  13   7       21.39       23.39      8.15 o
  -3  13   7      205.56      173.93     10.30 o
  -2  13   7     1586.82     1514.26     31.57 o
  -1  13   7      499.52      498.21     16.28 o
   0  13   7       34.70       32.43      8.01 o
 -13  14   7      140.67      146.09     10.08 o
 -12  14   7       69.52       68.68      8.47 o
 -11  14   7     2752.96     2670.61     31.15 o
 -10  14   7     1834.85     1771.53     25.10 o
  -9  14   7      490.06      477.56     15.46 o
  -8  14   7        1.23       17.57      6.45 o
  -7  14   7     3490.20     3374.66     36.59 o
  -6  14   7     2079.82     2049.96     30.93 o
  -5  14   7        2.24       17.45      7.16 o
  -4  14   7      574.27      590.45     16.60 o
  -3  14   7     1784.74     1734.41     26.89 o
  -2  14   7     3819.19     3592.29     44.36 o
  -1  14   7       34.92       45.51      8.78 o
   0  14   7      586.17      596.74     18.42 o
 -14  15   7      564.30      524.32     17.08 o
 -13  15   7     1012.65     1001.30     20.39 o
 -12  15   7      220.68      227.64     11.60 o
 -11  15   7     2268.91     2189.59     28.75 o
 -10  15   7       76.89       74.46      9.32 o
  -9  15   7     2983.38     2830.99     33.35 o
  -8  15   7       14.35       16.01      6.94 o
  -7  15   7     1315.48     1327.96     27.16 o
  -6  15   7       10.46       16.56      8.62 o
  -5  15   7     2795.65     2753.56     40.28 o
  -4  15   7      840.33      866.92     28.32 o
  -3  15   7     1049.07     1032.35     23.60 o
  -2  15   7        0.99       10.02      8.31 o
  -1  15   7     2116.62     2062.16     37.20 o
   0  15   7     1061.56     1042.52     25.34 o
 -15  16   7      100.55       80.15     10.52 o
 -14  16   7     1958.44     2002.13     33.75 o
 -13  16   7     1163.31     1108.81     20.77 o
 -12  16   7       17.57       17.62      7.00 o
 -11  16   7       63.64       52.55      8.37 o
 -10  16   7     2176.10     2131.23     28.52 o
  -9  16   7     1937.49     1866.77     28.45 o
  -8  16   7       70.96       73.83      9.97 o
  -7  16   7        2.72        1.09      8.47 o
  -6  16   7     1650.72     1648.12     37.72 o
  -5  16   7     1454.31     1396.87     27.06 o
  -4  16   7       59.27       60.56      9.06 o
  -3  16   7      109.32      123.51      9.95 o
  -2  16   7      271.80      251.46     12.22 o
  -1  16   7     1157.34     1148.05     24.84 o
   0  16   7      232.30      245.37     15.77 o
 -16  17   7       10.85        7.51      7.37 o
 -15  17   7        5.33        5.61      7.75 o
 -14  17   7      289.96      306.55     13.79 o
 -13  17   7       19.78       17.47      7.82 o
 -12  17   7        6.18       20.84      7.44 o
 -11  17   7        2.95       11.85      7.05 o
 -10  17   7      133.36      110.61      9.62 o
  -9  17   7        0.41        2.97      7.85 o
  -8  17   7       14.49       16.98      8.37 o
  -7  17   7       68.01       66.34      9.46 o
  -6  17   7      158.81      152.12     11.08 o
  -5  17   7      300.53      313.15     18.57 o
  -4  17   7        0.72        2.53      6.62 o
  -3  17   7      114.27       98.36      9.03 o
  -2  17   7      738.00      731.81     19.90 o
  -1  17   7      259.86      276.67     15.01 o
   0  17   7       74.06       73.38      9.05 o
 -17  18   7        2.00        6.98      6.72 o
 -16  18   7      137.80      135.45     11.00 o
 -15  18   7     1311.79     1275.73     24.53 o
 -14  18   7      864.00      875.28     19.20 o
 -13  18   7        4.50       10.03      7.08 o
 -12  18   7        0.38        1.54      7.41 o
 -11  18   7     1976.01     1969.23     33.33 o
 -10  18   7     1407.91     1357.37     31.66 o
  -9  18   7        0.98        1.78      7.63 o
  -8  18   7       13.20       -3.29      7.66 o
  -7  18   7     1176.85     1184.34     26.26 o
  -6  18   7     1819.81     1846.37     27.40 o
  -5  18   7       23.67       16.13      6.85 o
  -4  18   7      183.97      187.40     11.32 o
  -3  18   7      224.11      205.55     11.54 o
  -2  18   7     1764.22     1812.51     28.68 o
  -1  18   7       93.80       79.83      8.76 o
   0  18   7      292.87      289.80     12.68 o
 -18  19   7       64.41       71.53      9.77 o
 -17  19   7      465.16      473.83     14.17 o
 -16  19   7      157.26      180.95     10.35 o
 -15  19   7     1387.64     1421.99     24.87 o
 -14  19   7       62.45       61.09      8.43 o
 -13  19   7      978.82      928.85     23.92 o
 -12  19   7        6.05        7.11      7.92 o
 -11  19   7      855.65      840.63     21.91 o
 -10  19   7       18.92       17.44      8.53 o
  -9  19   7     1547.65     1631.04     35.02 o
  -8  19   7      351.37      332.93     13.80 o
  -7  19   7      862.47      883.83     19.24 o
  -6  19   7       29.55       21.42      6.68 o
  -5  19   7      959.65      954.37     19.15 o
  -4  19   7      510.11      500.56     14.04 o
  -3  19   7      179.33      182.77      9.99 o
  -2  19   7      186.86      183.34     11.17 o
  -1  19   7      783.17      775.87     25.91 o
 -17  20   7      575.06      612.27     20.87 o
 -16  20   7       68.04       58.08      9.72 o
 -15  20   7       13.78        9.32      7.14 o
 -14  20   7     1205.98     1275.19     21.21 o
 -13  20   7      865.76      888.34     19.06 o
 -12  20   7        0.12        6.14      6.77 o
 -11  20   7       15.49       12.54      6.92 o
 -10  20   7      382.32      381.06     13.96 o
  -9  20   7     1265.78     1261.16     24.79 o
  -8  20   7       10.20        6.05      6.46 o
  -7  20   7       55.28       52.18      7.84 o
  -6  20   7      393.42      399.89     12.66 o
  -5  20   7      826.16      851.93     17.65 o
  -4  20   7      150.88      151.55      8.73 o
  -3  20   7        5.76       11.36     10.68 o
 -15  21   7       19.80       34.35     12.09 o
 -14  21   7       54.37       54.30      8.43 o
 -13  21   7       21.00       18.67      7.86 o
 -12  21   7        2.58        0.98      7.36 o
 -11  21   7        9.65        9.20      7.67 o
 -10  21   7        6.76       12.21      6.62 o
  -9  21   7        8.82       11.87      7.57 o
  -8  21   7        7.36       12.09      7.17 o
  -7  21   7        0.58        4.09      6.32 o
  -6  21   7       37.57       44.60      8.44 o
   0   0   8    65363.60    63572.55    955.05 o
   0   1   8       38.43       55.25      4.69 o
  -1   2   8     1426.89     1445.02     24.05 o
   0   2   8     4083.82     4132.06     47.20 o
  -2   3   8     8618.54     8604.32     82.38 o
  -1   3   8     7795.01     7763.82     69.67 o
   0   3   8    11742.25    11760.20    106.41 o
  -3   4   8       19.34       37.92      5.98 o
  -2   4   8      309.33      308.20     11.45 o
  -1   4   8      351.98      366.84     11.17 o
   0   4   8     6935.22     6912.05     68.01 o
  -4   5   8    24786.54    24041.31    196.75 o
  -3   5   8     2894.93     2896.76     36.60 o
  -2   5   8     2776.82     2793.49     33.71 o
  -1   5   8    12005.34    11820.27     93.63 o
   0   5   8     3600.18     3566.11     41.69 o
  -5   6   8      841.94      871.66     17.61 o
  -4   6   8     5551.54     5393.72     53.92 o
  -3   6   8      625.66      637.07     16.05 o
  -2   6   8     8608.04     8509.57     77.08 o
  -1   6   8     6225.30     6177.74     59.79 o
   0   6   8     1779.07     1763.05     26.53 o
  -6   7   8     8352.23     8140.74     69.30 o
  -5   7   8       29.52       37.85      5.98 o
  -4   7   8      754.68      764.39     18.15 o
  -3   7   8      775.72      746.34     24.05 o
  -2   7   8     1474.76     1449.51     29.18 o
  -1   7   8     7493.88     7483.53     70.42 o
   0   7   8      785.81      760.00     17.35 o
  -7   8   8    11944.88    11673.13    100.27 o
  -6   8   8     6069.88     5971.85     57.07 o
  -5   8   8       20.85       19.40      5.29 o
  -4   8   8    25792.30    25119.93    226.45 o
  -3   8   8     2145.87     2204.30     37.10 o
  -2   8   8     1444.54     1486.08     27.44 o
  -1   8   8     1461.45     1441.66     26.16 o
   0   8   8     4216.88     4186.03     48.20 o
  -8   9   8     3450.07     3345.32     40.68 o
  -7   9   8     1072.74     1076.50     22.31 o
  -6   9   8      374.91      369.13     13.70 o
  -5   9   8      337.21      355.08     14.07 o
  -4   9   8     2307.05     2294.45     37.02 o
  -3   9   8     3252.74     3262.11     48.89 o
  -2   9   8     4608.99     4656.90     54.86 o
  -1   9   8      311.61      318.49     22.28 o
   0   9   8    11181.20    10797.30    108.94 o
  -9  10   8       15.70       19.85      9.33 o
  -8  10   8     1432.36     1422.54     27.36 o
  -7  10   8     4462.11     4432.90     51.85 o
  -6  10   8     2948.31     2815.60     37.28 o
  -5  10   8     2606.98     2481.57     35.39 o
  -4  10   8     1357.87     1398.03     27.72 o
  -3  10   8     4597.52     4641.35     53.58 o
  -2  10   8      592.59      537.04     17.40 o
  -1  10   8     1661.01     1649.63     40.39 o
   0  10   8      914.07      913.41     30.04 o
 -10  11   8      906.63      908.40     20.39 o
  -9  11   8     4707.18     4565.94     49.13 o
  -8  11   8     1861.25     1887.73     43.56 o
  -7  11   8     2024.56     1953.04     40.09 o
  -6  11   8     3262.38     3207.64     46.34 o
  -5  11   8     3896.61     3751.48     57.36 o
  -4  11   8     1191.29     1078.43     43.21 o
  -3  11   8      299.86      252.28     19.97 o
  -2  11   8     1091.48     1023.39     24.63 o
  -1  11   8       16.52       22.86      6.79 o
   0  11   8     2041.31     1978.62     25.48 o
 -11  12   8      113.82      102.87      7.89 o
 -10  12   8     2937.30     2818.07     30.72 o
  -9  12   8     1165.79     1148.66     19.19 o
  -8  12   8     1279.00     1198.23     25.12 o
  -7  12   8      316.39      320.12     13.44 o
  -6  12   8      377.18      373.53     18.64 o
  -5  12   8     1590.90     1540.94     27.35 o
  -4  12   8     1293.90     1236.63     26.56 o
  -3  12   8     8321.77     7734.42     66.50 o
  -2  12   8      604.75      604.58     16.91 o
  -1  12   8     1063.44     1021.81     19.82 o
   0  12   8     5228.27     4907.15     45.11 o
 -12  13   8     2983.25     2862.28     32.73 o
 -11  13   8     1356.46     1320.96     21.97 o
 -10  13   8      946.59      941.32     18.47 o
  -9  13   8      680.84      678.98     16.00 o
  -8  13   8    12622.83    12119.14     83.43 o
  -7  13   8       72.80       64.26      8.11 o
  -6  13   8     2896.30     2726.84     31.99 o
  -5  13   8     5485.70     5259.00     46.24 o
  -4  13   8     2809.53     2656.78     29.94 o
  -3  13   8        1.00        0.08      6.15 o
  -2  13   8      429.27      413.65     14.93 o
  -1  13   8      284.61      286.44     12.17 o
   0  13   8     1313.46     1268.18     26.85 o
 -13  14   8     4338.41     4089.35     43.88 o
 -12  14   8       68.27       64.71      7.89 o
 -11  14   8     2419.87     2257.89     29.09 o
 -10  14   8      161.00      187.30     10.37 o
  -9  14   8        1.55        8.30      6.35 o
  -8  14   8      223.16      204.65     10.75 o
  -7  14   8       12.22       11.79      6.62 o
  -6  14   8     2706.27     2560.30     33.38 o
  -5  14   8      234.32      225.04     12.18 o
  -4  14   8     1100.19     1045.46     21.50 o
  -3  14   8     1365.41     1248.16     23.91 o
  -2  14   8     2671.46     2499.08     37.45 o
  -1  14   8      407.04      375.72     20.69 o
   0  14   8      523.66      499.00     16.21 o
 -14  15   8     1360.16     1347.95     23.68 o
 -13  15   8     1329.15     1295.17     22.64 o
 -12  15   8       85.25       64.00      8.21 o
 -11  15   8     1688.03     1655.79     24.78 o
 -10  15   8     1653.03     1546.64     24.15 o
  -9  15   8      168.77      176.01     11.13 o
  -8  15   8     1645.70     1632.23     25.06 o
  -7  15   8      185.99      175.12     11.67 o
  -6  15   8      160.43      161.81     12.48 o
  -5  15   8     2320.72     2310.25     36.08 o
  -4  15   8      665.99      634.29     23.07 o
  -3  15   8      503.95      492.05     18.66 o
  -2  15   8      564.36      520.24     24.15 o
  -1  15   8      993.24      991.38     25.58 o
   0  15   8       25.08       35.72      9.35 o
 -15  16   8       11.77       16.91      8.15 o
 -14  16   8        8.77       11.34      6.75 o
 -13  16   8      339.10      348.55     15.44 o
 -12  16   8      530.04      544.16     14.89 o
 -11  16   8     2334.91     2302.81     30.22 o
 -10  16   8      853.35      861.94     18.52 o
  -9  16   8      972.64      899.76     18.89 o
  -8  16   8     3575.73     3526.29     42.03 o
  -7  16   8      585.80      574.96     19.51 o
  -6  16   8      986.80      951.84     24.94 o
  -5  16   8      148.54      170.85     11.94 o
  -4  16   8      265.78      279.17     19.13 o
  -3  16   8      612.65      619.35     21.75 o
  -2  16   8      898.09      890.17     23.84 o
  -1  16   8     1045.94     1046.52     24.42 o
   0  16   8       12.95       16.08      7.01 o
 -16  17   8     4342.77     4347.60     48.36 o
 -15  17   8       70.99       71.43      9.37 o
 -14  17   8      869.28      865.64     19.92 o
 -13  17   8     2504.20     2515.35     30.36 o
 -12  17   8     1541.68     1475.41     21.66 o
 -11  17   8        2.32        1.03      6.22 o
 -10  17   8       29.19       30.90      7.28 o
  -9  17   8        0.56        8.99      6.94 o
  -8  17   8     1950.77     2003.15     32.79 o
  -7  17   8     2271.81     2286.10     40.45 o
  -6  17   8     1060.60     1105.52     23.15 o
  -5  17   8      148.65      152.49     10.72 o
  -4  17   8     5564.05     5551.38     53.34 o
  -3  17   8      376.98      409.09     14.32 o
  -2  17   8      534.56      557.90     15.75 o
  -1  17   8      257.78      272.36     12.67 o
   0  17   8      501.52      490.32     15.24 o
 -17  18   8      437.97      436.99     15.06 o
 -16  18   8        0.54       -6.26      6.26 o
 -15  18   8       25.93       27.63      7.41 o
 -14  18   8      305.84      310.73     12.38 o
 -13  18   8       34.28       20.25      7.51 o
 -12  18   8     2303.01     2312.17     28.64 o
 -11  18   8      964.84      982.43     17.74 o
 -10  18   8     1081.64     1066.09     21.61 o
  -9  18   8     1797.33     1797.03     29.93 o
  -8  18   8       23.75       25.89      8.22 o
  -7  18   8      413.91      416.72     15.69 o
  -6  18   8       41.55       40.13      7.88 o
  -5  18   8      233.86      226.10     10.71 o
  -4  18   8       36.76       38.41      7.19 o
  -3  18   8       75.64       67.68      8.04 o
  -2  18   8      907.91      924.91     19.71 o
  -1  18   8      364.31      408.94     14.50 o
   0  18   8      331.08      362.54     13.02 o
 -17  19   8      148.16      162.22     11.05 o
 -16  19   8      632.74      672.78     26.45 o
 -15  19   8      545.56      514.52     14.65 o
 -14  19   8        8.12        9.61      5.99 o
 -13  19   8      399.23      434.88     15.46 o
 -12  19   8      374.32      387.26     14.63 o
 -11  19   8        7.11       11.81      7.78 o
 -10  19   8      420.60      405.44     15.13 o
  -9  19   8      958.94     1027.47     21.06 o
  -8  19   8        6.05        6.34      6.95 o
  -7  19   8      398.91      410.07     13.55 o
  -6  19   8      759.89      770.73     16.55 o
  -5  19   8       21.08       17.71      6.36 o
  -4  19   8      635.81      696.10     17.35 o
  -3  19   8      260.19      279.37     13.04 o
  -2  19   8       68.94       70.45      7.82 o
 -16  20   8      660.65      700.94     39.36 o
 -15  20   8       23.80       30.01      6.95 o
 -14  20   8      593.03      611.52     15.76 o
 -13  20   8        2.95        1.08      6.75 o
 -12  20   8        0.84        3.82      7.06 o
 -11  20   8       40.65       34.77      7.52 o
 -10  20   8       16.68       16.33      7.66 o
  -9  20   8      663.56      667.25     18.77 o
  -8  20   8        1.11       10.79      7.16 o
  -7  20   8     1915.41     1978.53     28.89 o
  -6  20   8       70.05       75.76      7.81 o
  -5  20   8      708.44      775.86     15.85 o
  -4  20   8      781.44      814.61     23.72 o
 -13  21   8        1.77       -6.95     10.29 o
 -12  21   8     3680.18     4004.44     85.07 o
 -11  21   8      134.81      128.36      9.62 o
 -10  21   8      357.34      342.94     16.10 o
  -9  21   8      541.07      565.52     26.81 o
  -8  21   8      693.12      692.22     32.29 o
   0   1   9        3.17        6.47      3.43 o
  -1   2   9     4133.88     4199.83     42.43 o
   0   2   9      302.82      306.85     11.37 o
  -2   3   9     7753.85     7842.30     71.46 o
  -1   3   9    11983.85    12071.44    117.64 o
   0   3   9        8.09        7.29      5.70 o
  -3   4   9       11.39       38.84     10.71 o
  -2   4   9      936.18      927.49     18.25 o
  -1   4   9       14.89       12.12      5.92 o
   0   4   9       50.86       67.61     14.45 o
  -4   5   9      166.01      186.27     10.89 o
  -3   5   9     3182.72     3156.64     56.24 o
  -2   5   9     6858.00     6833.43     69.50 o
  -1   5   9      672.14      718.46     20.21 o
   0   5   9      117.34      123.02     10.66 o
  -5   6   9     1597.81     1594.82     32.48 o
  -4   6   9      420.13      431.78     16.53 o
  -3   6   9     6556.85     6301.71     76.00 o
  -2   6   9      875.21      911.49     22.67 o
  -1   6   9     4026.31     4074.04     63.04 o
   0   6   9      439.74      442.21     20.48 o
  -6   7   9     3253.56     3212.73     51.29 o
  -5   7   9     5736.07     5804.63     81.16 o
  -4   7   9        8.46        9.53      7.11 o
  -3   7   9     2767.21     2746.85     46.90 o
  -2   7   9     3014.86     3040.62     42.74 o
  -1   7   9     5779.61     5655.08     71.74 o
   0   7   9      146.03      157.36     11.93 o
  -7   8   9      222.28      219.39     12.03 o
  -6   8   9     2535.93     2516.37     38.09 o
  -5   8   9      730.72      775.81     20.26 o
  -4   8   9       17.32       24.71      7.62 o
  -3   8   9      200.03      181.37      9.99 o
  -2   8   9     1125.62     1117.91     21.22 o
  -1   8   9      632.63      635.55     16.68 o
   0   8   9       46.44       47.04      8.91 o
  -8   9   9       54.30       63.62     12.55 o
  -7   9   9      731.74      759.38     19.57 o
  -6   9   9     1290.41     1362.19     26.26 o
  -5   9   9      453.83      456.30     15.71 o
  -4   9   9       85.57      105.16      9.43 o
  -3   9   9     1313.00     1329.03     23.97 o
  -2   9   9     2515.82     2562.71     55.03 o
  -1   9   9      359.05      376.72     23.20 o
   0   9   9       98.31       87.26      8.82 o
  -9  10   9      344.98      361.24     10.78 o
  -8  10   9      583.30      550.70     15.01 o
  -7  10   9     3988.91     3761.81     45.84 o
  -6  10   9     2574.44     2567.06     55.46 o
  -5  10   9      772.88      698.81     31.96 o
  -4  10   9       46.86       36.88     12.42 o
  -3  10   9     4644.98     4461.28     59.38 o
  -2  10   9     3683.82     3583.55     38.99 o
  -1  10   9      606.05      618.15     17.21 o
   0  10   9      680.37      691.27     13.85 o
 -10  11   9     1640.79     1536.56     26.60 o
  -9  11   9     4526.79     4309.98     37.94 o
  -8  11   9       65.91       62.17      6.50 o
  -7  11   9     1263.45     1248.79     18.25 o
  -6  11   9     1272.09     1220.32     19.19 o
  -5  11   9     5038.12     4841.93     40.00 o
  -4  11   9      485.12      508.33     14.34 o
  -3  11   9      635.08      600.93     11.95 o
  -2  11   9      280.20      256.96      9.19 o
  -1  11   9     7085.51     6808.55     49.59 o
   0  11   9      526.20      494.53     13.16 o
 -11  12   9      101.32       85.25      8.13 o
 -10  12   9     2042.54     1934.67     30.12 o
  -9  12   9     1583.95     1511.97     22.12 o
  -8  12   9       89.04       92.26      7.84 o
  -7  12   9       88.67       84.63      7.72 o
  -6  12   9     1353.19     1352.29     20.46 o
  -5  12   9      926.80      901.82     17.87 o
  -4  12   9       24.55       19.95      5.55 o
  -3  12   9       19.58       22.42      5.30 o
  -2  12   9      569.55      541.03     13.44 o
  -1  12   9      608.94      572.52     14.75 o
   0  12   9        1.08        5.97      6.20 o
 -12  13   9        0.04       -1.33      5.95 o
 -11  13   9      164.42      180.91     10.24 o
 -10  13   9      326.93      326.42     12.30 o
  -9  13   9       30.16       33.30      6.98 o
  -8  13   9        0.02        1.97      6.14 o
  -7  13   9      224.12      203.89     10.80 o
  -6  13   9      566.99      548.81     17.49 o
  -5  13   9      138.52      127.58      9.60 o
  -4  13   9       22.12       31.07      6.24 o
  -3  13   9      184.31      173.84      8.89 o
  -2  13   9     1256.39     1241.23     20.61 o
  -1  13   9      378.69      389.11     12.91 o
   0  13   9       19.19       28.27      6.90 o
 -13  14   9      140.95      142.20      9.20 o
 -12  14   9       23.40       29.64      6.90 o
 -11  14   9     2171.37     2109.55     27.84 o
 -10  14   9     1214.04     1142.35     20.65 o
  -9  14   9      463.86      437.65     13.95 o
  -8  14   9        0.08       10.91      6.40 o
  -7  14   9     2514.99     2395.12     31.14 o
  -6  14   9     1574.23     1418.80     23.69 o
  -5  14   9       10.62       11.15      6.87 o
  -4  14   9      418.37      428.73     14.27 o
  -3  14   9     1313.23     1293.54     24.01 o
  -2  14   9     3152.24     3107.88     40.01 o
  -1  14   9       43.41       46.05      8.09 o
   0  14   9      565.75      556.44     15.26 o
 -14  15   9      484.76      477.61     14.13 o
 -13  15   9      819.33      775.88     16.90 o
 -12  15   9      147.27      146.44      9.42 o
 -11  15   9     1549.50     1493.46     24.78 o
 -10  15   9       32.31       21.95      6.92 o
  -9  15   9     1982.70     1921.88     26.95 o
  -8  15   9        3.23        5.99      6.46 o
  -7  15   9     1064.20     1023.29     20.46 o
  -6  15   9        0.59        3.96      7.07 o
  -5  15   9     2217.86     2191.69     40.07 o
  -4  15   9      699.94      672.93     18.86 o
  -3  15   9      760.71      766.44     22.83 o
  -2  15   9        0.01        3.42      8.73 o
  -1  15   9     1678.75     1684.44     32.02 o
   0  15   9      809.21      833.57     22.60 o
 -15  16   9       70.12       51.18      8.49 o
 -14  16   9     1436.88     1426.84     23.81 o
 -13  16   9      781.90      815.19     16.88 o
 -12  16   9       24.23       26.71      6.61 o
 -11  16   9       46.74       44.54      7.66 o
 -10  16   9     1481.32     1533.80     23.51 o
  -9  16   9     1332.30     1309.08     21.99 o
  -8  16   9       93.98       78.47      8.82 o
  -7  16   9        0.17       -5.49      6.92 o
  -6  16   9     1129.43     1048.60     24.51 o
  -5  16   9     1191.27     1210.33     23.95 o
  -4  16   9       67.37       69.60      9.70 o
  -3  16   9       52.13       48.12     10.14 o
  -2  16   9      196.53      210.85     19.23 o
  -1  16   9      803.40      840.49     21.95 o
   0  16   9      141.01      138.47     10.26 o
 -16  17   9        3.16       -0.26      6.45 o
 -15  17   9       10.40       10.77      6.66 o
 -14  17   9      144.15      143.06     10.55 o
 -13  17   9       19.73       23.52      6.03 o
 -12  17   9       23.20       31.14      6.41 o
 -11  17   9        3.78       -5.43      5.43 o
 -10  17   9       92.21       99.82      9.69 o
  -9  17   9        5.24       13.58      6.65 o
  -8  17   9       10.52        8.30      7.34 o
  -7  17   9       53.83       61.42      9.59 o
  -6  17   9      111.88      108.13      9.83 o
  -5  17   9      297.49      300.85     14.02 o
  -4  17   9        0.28       10.68      7.25 o
  -3  17   9       53.86       45.65      9.92 o
  -2  17   9      609.29      654.48     17.43 o
  -1  17   9      236.88      271.13     12.58 o
   0  17   9       24.82       30.21      7.54 o
 -17  18   9        1.17       -3.10      6.98 o
 -16  18   9       94.27      100.96      9.30 o
 -15  18   9      907.39      945.17     18.48 o
 -14  18   9      602.97      600.44     15.97 o
 -13  18   9        2.05        4.75      5.94 o
 -12  18   9        0.10        0.52      5.54 o
 -11  18   9     1423.54     1458.28     20.83 o
 -10  18   9     1125.57     1152.13     20.76 o
  -9  18   9        5.27        0.22      6.60 o
  -8  18   9        5.54       14.40      7.18 o
  -7  18   9      884.79      900.82     21.28 o
  -6  18   9     1383.52     1413.75     34.83 o
  -5  18   9       25.15       18.47      6.58 o
  -4  18   9      149.68      162.05      9.47 o
  -3  18   9      135.54      159.19     15.50 o
  -2  18   9     1327.83     1385.40     24.90 o
  -1  18   9       80.24       86.35      9.03 o
 -16  19   9      100.71       86.67     11.08 o
 -15  19   9     1102.27     1166.44     21.75 o
 -14  19   9       44.83       42.50      7.74 o
 -13  19   9      731.37      797.38     18.87 o
 -12  19   9       21.76       22.06      6.92 o
 -11  19   9      654.62      688.52     22.18 o
 -10  19   9        7.62        9.46      6.68 o
  -9  19   9     1045.07     1043.12     25.94 o
  -8  19   9      273.43      281.32     13.23 o
  -7  19   9      531.43      546.97     17.16 o
  -6  19   9       26.75       23.08      7.24 o
  -5  19   9      735.29      784.45     17.86 o
  -4  19   9      442.90      470.64     15.79 o
  -3  19   9      157.76      169.47     13.98 o
 -14  20   9      925.83      947.57     41.92 o
 -13  20   9      623.09      621.74     21.49 o
 -12  20   9        0.08       -0.04      6.23 o
 -11  20   9        5.76        9.02      7.25 o
 -10  20   9      329.18      307.60     17.00 o
  -9  20   9     1009.41     1063.17     21.23 o
  -8  20   9        8.11       13.97      6.85 o
  -7  20   9       44.23       43.74      9.66 o
  -6  20   9      302.94      320.11     19.75 o
   0   0  10     7982.75     8502.60    193.24 o
   0   1  10     4723.09     4763.43     57.21 o
  -1   2  10    10220.03    10249.62    102.66 o
   0   2  10       14.39       27.17      6.43 o
  -2   3  10        0.92       18.56      5.63 o
  -1   3  10      231.30      231.28     10.75 o
   0   3  10      877.62      914.01     21.01 o
  -3   4  10     5709.12     5711.38     72.31 o
  -2   4  10     9809.03     9967.66     98.15 o
  -1   4  10     1193.44     1225.85     42.33 o
   0   4  10    14347.33    14132.77    156.67 o
  -4   5  10       54.22       63.31     11.03 o
  -3   5  10       93.33      109.51      8.94 o
  -2   5  10       61.44       67.11      9.56 o
  -1   5  10      607.85      629.39     20.46 o
   0   5  10     8714.28     8567.20    107.24 o
  -5   6  10      807.03      769.77     27.39 o
  -4   6  10       54.02       49.34      8.46 o
  -3   6  10     8939.71     9083.12     93.30 o
  -2   6  10       54.46       67.44     10.84 o
  -1   6  10        2.61       12.18      8.11 o
   0   6  10     5701.15     5481.61     77.51 o
  -6   7  10      344.78      319.15     29.75 o
  -5   7  10     7990.31     8000.03     97.68 o
  -4   7  10      707.45      708.31     19.86 o
  -3   7  10      788.55      790.67     21.54 o
  -2   7  10     4078.35     4058.98     57.83 o
  -1   7  10      532.39      523.14     39.36 o
   0   7  10      372.44      355.66     25.85 o
  -7   8  10      100.60      100.55      9.99 o
  -6   8  10      105.98       86.76     17.41 o
  -5   8  10     1986.92     1905.44     47.36 o
  -4   8  10      638.90      645.06     27.81 o
  -3   8  10     6407.38     6088.12     92.90 o
  -2   8  10       83.59       86.74     10.90 o
  -1   8  10     3576.46     3443.16     38.69 o
   0   8  10    10182.22     9681.31     68.04 o
  -8   9  10     7195.89     6795.64     46.87 o
  -7   9  10      165.04      159.41      7.33 o
  -6   9  10     6226.57     5970.73     52.24 o
  -5   9  10     3172.52     3160.15     34.63 o
  -4   9  10     8150.68     7713.04     62.61 o
  -3   9  10     1930.31     1912.31     23.83 o
  -2   9  10      189.06      199.48      8.37 o
  -1   9  10     1572.52     1560.59     18.86 o
   0   9  10       68.60       71.25      6.41 o
  -9  10  10      931.86      866.57     20.32 o
  -8  10  10     2170.66     2103.49     22.29 o
  -7  10  10       90.33       86.87      6.41 o
  -6  10  10       46.52       43.72      5.63 o
  -5  10  10     1312.07     1282.92     17.18 o
  -4  10  10      423.96      393.51     10.28 o
  -3  10  10      340.74      332.39      9.73 o
  -2  10  10     3995.79     3885.45     34.58 o
  -1  10  10       34.96       21.73      5.56 o
   0  10  10       68.15       65.93      6.93 o
 -10  11  10     2372.69     2313.66     26.08 o
  -9  11  10      332.42      333.10     10.61 o
  -8  11  10      148.80      147.87      7.62 o
  -7  11  10     1665.08     1576.00     19.39 o
  -6  11  10      144.90      137.77      7.43 o
  -5  11  10      143.32      151.19      7.77 o
  -4  11  10     2807.81     2700.39     27.41 o
  -3  11  10      457.87      478.42     13.76 o
  -2  11  10       49.34       47.94      6.21 o
  -1  11  10     6091.24     5790.07     46.23 o
   0  11  10        4.57        8.29      5.75 o
 -11  12  10      771.36      783.03     16.44 o
 -10  12  10      247.67      283.22     10.81 o
  -9  12  10     1732.35     1708.66     22.83 o
  -8  12  10     3925.24     3818.64     34.68 o
  -7  12  10     2182.63     2082.29     24.42 o
  -6  12  10     3231.71     3056.15     30.27 o
  -5  12  10        6.23        8.61      5.50 o
  -4  12  10     4350.01     4245.04     36.43 o
  -3  12  10      220.76      228.82      9.17 o
  -2  12  10      118.22      116.63      7.58 o
  -1  12  10       15.07       24.57      6.21 o
   0  12  10       37.45       33.41      6.57 o
 -12  13  10     5372.73     5218.73     46.71 o
 -11  13  10     1121.59     1100.95     19.57 o
 -10  13  10       15.01        3.49      6.22 o
  -9  13  10     2610.24     2441.49     29.97 o
  -8  13  10      650.54      659.31     17.93 o
  -7  13  10     2094.60     2037.64     28.68 o
  -6  13  10       74.86       56.87      6.77 o
  -5  13  10       67.24       64.29      7.02 o
  -4  13  10     6586.54     6164.14     65.46 o
  -3  13  10     1099.07     1097.24     17.06 o
  -2  13  10     2288.03     2262.29     27.04 o
  -1  13  10      187.78      163.69      9.46 o
   0  13  10     3076.72     2959.95     33.57 o
 -13  14  10       12.64       14.98      6.23 o
 -12  14  10      293.70      294.17     11.60 o
 -11  14  10      107.97      119.20      8.45 o
 -10  14  10     1726.00     1728.45     24.96 o
  -9  14  10      766.87      757.86     17.44 o
  -8  14  10      379.18      352.75     13.10 o
  -7  14  10     3253.85     3074.02     35.41 o
  -6  14  10      273.31      253.73     11.62 o
  -5  14  10      204.12      198.10     10.75 o
  -4  14  10     1015.56      999.42     17.38 o
  -3  14  10       39.52       48.23      7.12 o
  -2  14  10      210.94      209.57     10.09 o
  -1  14  10     1324.85     1356.23     21.85 o
   0  14  10       12.91       14.68      6.10 o
 -14  15  10        8.53       10.63      6.36 o
 -13  15  10       31.66       34.60      6.53 o
 -12  15  10     1898.67     1973.57     25.89 o
 -11  15  10       18.27        9.59      5.92 o
 -10  15  10       64.85       62.45      7.70 o
  -9  15  10     2273.54     2243.87     29.26 o
  -8  15  10       62.49       44.17      7.68 o
  -7  15  10      136.67      137.66      9.65 o
  -6  15  10     1921.03     1854.36     26.64 o
  -5  15  10      158.44      191.51     12.15 o
  -4  15  10        0.39        3.84      7.65 o
  -3  15  10      799.76      817.65     21.87 o
  -2  15  10       80.85       86.36     11.25 o
  -1  15  10       46.19       37.09      8.13 o
   0  15  10     1578.80     1622.26     25.33 o
 -15  16  10      379.76      374.27     12.19 o
 -14  16  10     1904.41     1915.28     25.35 o
 -13  16  10       12.29       14.46      6.08 o
 -12  16  10     1653.52     1679.94     23.13 o
 -11  16  10       99.68      119.62      8.63 o
 -10  16  10        6.80        6.11      6.17 o
  -9  16  10        0.51        4.80      6.17 o
  -8  16  10        2.70        3.60      6.39 o
  -7  16  10     2026.01     2044.75     30.79 o
  -6  16  10       17.87       26.56      7.69 o
  -5  16  10     1452.26     1458.45     26.39 o
  -4  16  10     1217.37     1233.73     24.46 o
  -3  16  10     2131.99     2122.45     36.27 o
  -2  16  10      353.89      357.96     15.81 o
  -1  16  10       78.81       76.23      9.53 o
   0  16  10      478.54      507.36     17.41 o
 -16  17  10      333.43      359.82     13.38 o
 -15  17  10      105.40      121.83      8.86 o
 -14  17  10       63.04       56.89      7.34 o
 -13  17  10        6.39       15.16      5.59 o
 -12  17  10     3115.37     3179.82     33.05 o
 -11  17  10      372.01      335.58     11.25 o
 -10  17  10     1318.12     1328.67     21.66 o
  -9  17  10      640.83      655.80     16.02 o
  -8  17  10     3310.32     3336.50     38.98 o
  -7  17  10        9.41       11.86      7.28 o
  -6  17  10       29.82       27.81      7.76 o
  -5  17  10       77.57       80.07      9.03 o
  -4  17  10      469.48      495.27     19.67 o
  -3  17  10     1188.82     1197.52     24.07 o
  -2  17  10        2.66        9.31      6.94 o
  -1  17  10      388.79      441.09     18.25 o
   0  17  10     1200.34     1249.63     48.67 o
 -15  18  10     1034.40     1130.50     21.80 o
 -14  18  10       22.20       31.19      6.76 o
 -13  18  10      818.06      844.20     18.00 o
 -12  18  10        5.30        8.45      5.91 o
 -11  18  10       52.51       47.72      6.28 o
 -10  18  10       43.89       43.93      6.22 o
  -9  18  10       53.18       45.76      7.15 o
  -8  18  10      527.04      532.66     17.57 o
  -7  18  10        2.09        5.79      6.26 o
  -6  18  10     1346.31     1383.22     26.09 o
  -5  18  10       75.16       71.95      8.84 o
  -4  18  10      573.24      609.24     16.55 o
  -3  18  10      900.34      947.28     20.78 o
 -14  19  10      965.14     1051.77     48.27 o
 -13  19  10        1.50       -5.68      8.64 o
 -12  19  10        1.51        3.04      6.19 o
 -11  19  10     1210.59     1308.89     22.74 o
 -10  19  10        4.67        9.94      6.67 o
  -9  19  10       60.75       63.05      7.76 o
  -8  19  10     1030.55     1103.27     24.03 o
  -7  19  10        1.63        8.47      6.94 o
  -6  19  10       28.96       27.28     13.46 o
   0   1  11        0.75        7.11      6.32 o
  -1   2  11     1497.97     1532.91     31.89 o
   0   2  11        0.91        0.32      5.41 o
  -2   3  11     4015.11     4131.21     65.20 o
  -1   3  11     6397.83     6578.63     73.32 o
   0   3  11       12.63       24.42      7.01 o
  -3   4  11        2.23       27.22     19.50 o
  -2   4  11      777.69      828.76     51.18 o
  -1   4  11      253.47      296.29     23.43 o
   0   4  11       11.33       29.24     20.58 o
  -4   5  11        8.64       19.86     20.58 o
  -3   5  11     2970.50     3133.06    102.57 o
  -2   5  11     3338.12     3401.37     86.95 o
  -1   5  11      221.31      230.56     32.75 o
   0   5  11       41.27       52.49      8.04 o
  -5   6  11     1368.54     1329.98     22.09 o
  -4   6  11       62.13       50.46      7.36 o
  -3   6  11     5567.74     5426.04     57.36 o
  -2   6  11      685.31      679.21     18.71 o
  -1   6  11     2457.62     2315.47     33.73 o
   0   6  11      358.96      365.74     11.59 o
  -6   7  11     1983.96     1913.00     21.65 o
  -5   7  11     3545.85     3424.67     30.23 o
  -4   7  11        1.33       10.87      5.38 o
  -3   7  11     1069.56     1065.11     18.11 o
  -2   7  11     1742.11     1701.44     26.43 o
  -1   7  11     4168.95     4010.50     36.23 o
   0   7  11      551.27      534.02     13.00 o
  -7   8  11      300.52      308.37     11.98 o
  -6   8  11     1536.64     1481.39     19.38 o
  -5   8  11      601.70      578.32     12.61 o
  -4   8  11      232.58      237.28      9.95 o
  -3   8  11       97.62       92.27      6.72 o
  -2   8  11      333.08      309.74     10.19 o
  -1   8  11      502.20      499.78     11.42 o
   0   8  11       14.04       15.55      5.29 o
  -8   9  11        2.00        5.80      5.24 o
  -7   9  11      203.01      200.59      9.13 o
  -6   9  11     1456.00     1454.09     19.64 o
  -5   9  11      413.78      423.73     11.40 o
  -4   9  11      124.49      115.62      7.77 o
  -3   9  11     1329.47     1264.49     18.44 o
  -2   9  11     2188.88     2162.70     24.03 o
  -1   9  11      193.17      189.70      8.07 o
   0   9  11       41.86       38.37      6.62 o
  -9  10  11      121.06      130.42      8.26 o
  -8  10  11      267.04      262.49     10.52 o
  -7  10  11     3343.85     3202.16     33.04 o
  -6  10  11     2052.59     2002.19     23.11 o
  -5  10  11      498.93      489.47     12.12 o
  -4  10  11       16.12       15.72      5.42 o
  -3  10  11     2293.17     2261.57     24.40 o
  -2  10  11     1897.68     1858.50     22.00 o
  -1  10  11      230.14      226.65      9.42 o
   0  10  11      747.29      711.10     14.60 o
 -10  11  11      725.43      695.75     14.77 o
  -9  11  11     2694.02     2639.64     26.81 o
  -8  11  11       27.96       24.71      5.66 o
  -7  11  11      666.06      622.78     14.13 o
  -6  11  11     1197.04     1153.81     18.36 o
  -5  11  11     3313.29     3232.36     29.92 o
  -4  11  11      322.03      326.04     11.50 o
  -3  11  11      194.91      181.87      9.17 o
  -2  11  11      134.40      116.74      7.48 o
  -1  11  11     3628.31     3524.58     32.00 o
   0  11  11      394.03      373.39     10.98 o
 -11  12  11       76.37       81.83      7.33 o
 -10  12  11     2048.94     2027.52     24.12 o
  -9  12  11     1171.37     1160.41     18.10 o
  -8  12  11      111.77      107.22      7.27 o
  -7  12  11      241.52      243.08      9.34 o
  -6  12  11      980.55      934.80     17.06 o
  -5  12  11      227.50      228.84      9.42 o
  -4  12  11       19.85       22.69      5.94 o
  -3  12  11        9.09       11.62      5.57 o
  -2  12  11      214.03      217.33      9.96 o
  -1  12  11      474.89      497.28     11.99 o
   0  12  11        0.82        1.48      5.51 o
 -12  13  11        0.58        2.93      5.74 o
 -11  13  11       55.39       51.83      6.95 o
 -10  13  11      141.60      150.60      8.54 o
  -9  13  11      102.09      107.79      8.26 o
  -8  13  11       16.07       23.61      6.37 o
  -7  13  11      160.43      159.59      9.07 o
  -6  13  11      491.15      484.35     12.45 o
  -5  13  11      110.01       97.11      8.11 o
  -4  13  11       10.75        8.94      5.83 o
  -3  13  11      101.42       95.85      7.40 o
  -2  13  11      544.22      527.78     12.32 o
  -1  13  11      235.95      234.06     10.27 o
   0  13  11        0.28        1.52      5.60 o
 -13  14  11       44.10       55.52      7.18 o
 -12  14  11      115.06      126.82      8.46 o
 -11  14  11     1448.98     1478.57     21.97 o
 -10  14  11      983.54      985.92     18.30 o
  -9  14  11      207.05      202.89     10.36 o
  -8  14  11        9.24       18.33      6.76 o
  -7  14  11     1759.81     1730.27     25.11 o
  -6  14  11      902.66      889.97     22.50 o
  -5  14  11       21.14       12.11      5.78 o
  -4  14  11      170.03      183.70      9.01 o
  -3  14  11      959.92      987.18     17.02 o
  -2  14  11     1708.58     1703.53     24.05 o
  -1  14  11        0.96        2.17      5.45 o
   0  14  11      228.63      224.89      9.87 o
 -14  15  11      265.51      272.91     10.75 o
 -13  15  11      537.03      555.31     13.39 o
 -12  15  11       77.66       72.31      7.31 o
 -11  15  11     1116.73     1140.20     21.00 o
 -10  15  11       67.37       65.24      7.52 o
  -9  15  11     1899.50     1935.39     26.06 o
  -8  15  11        9.27       15.12      6.35 o
  -7  15  11      825.28      829.80     17.44 o
  -6  15  11       19.81       20.41      6.58 o
  -5  15  11     1329.38     1372.93     28.58 o
  -4  15  11      295.23      308.48     13.17 o
  -3  15  11      498.13      537.73     15.47 o
  -2  15  11        2.30       -1.41      5.74 o
  -1  15  11     1233.64     1306.12     21.46 o
   0  15  11      659.92      721.74     17.87 o
 -15  16  11       80.16       92.87      8.34 o
 -14  16  11     1087.77     1139.85     21.80 o
 -13  16  11      757.08      758.40     15.47 o
 -12  16  11        1.93        3.37      5.30 o
 -11  16  11        6.40       15.21      5.91 o
 -10  16  11     1101.73     1088.27     19.53 o
  -9  16  11     1021.52     1022.97     21.62 o
  -8  16  11        4.46       14.40      5.96 o
  -7  16  11        3.13        5.31      6.04 o
  -6  16  11      838.78      861.54     23.46 o
  -5  16  11      769.23      817.14     31.80 o
  -4  16  11       68.84       69.29      8.72 o
  -3  16  11       40.63       27.30      7.17 o
  -2  16  11      142.57      124.54     10.40 o
  -1  16  11      756.78      763.28     19.63 o
   0  16  11      103.45      116.06     19.28 o
 -15  17  11        0.33       13.43     13.89 o
 -14  17  11      103.77      110.10      9.20 o
 -13  17  11        3.85        3.06      6.53 o
 -12  17  11        0.95        8.08      6.21 o
 -11  17  11        0.28        3.46      6.48 o
 -10  17  11       56.96       60.59      7.48 o
  -9  17  11        0.38        2.38      5.56 o
  -8  17  11        0.06        4.28      6.41 o
  -7  17  11       20.76       26.13      6.63 o
  -6  17  11      118.92      147.14     13.71 o
  -5  17  11       92.26       96.89     17.53 o
  -4  17  11        3.04        6.29      7.46 o
  -3  17  11      113.09      130.12     10.71 o
 -13  18  11        1.77       -4.44      9.52 o
 -12  18  11        0.14        2.08      6.99 o
 -11  18  11      893.82      957.01     18.52 o
 -10  18  11      799.80      858.44     18.63 o
  -9  18  11        0.03        3.94      6.24 o
  -8  18  11       26.87       30.26      8.51 o
  -7  18  11      725.77      747.61     24.16 o
  -6  18  11     1104.46     1260.98     34.57 o
   0   0  12    25475.40    24094.21    491.35 o
   0   1  12       36.49       46.27      6.50 o
  -1   2  12      289.39      279.66     13.27 o
   0   2  12     2001.94     2052.03     32.86 o
  -2   3  12     2344.39     2313.52     27.86 o
  -1   3  12     3355.35     3284.51     42.70 o
   0   3  12     4546.87     4422.88     43.00 o
  -3   4  12      195.46      195.34      9.08 o
  -2   4  12      193.01      211.09     10.12 o
  -1   4  12      291.79      278.35     12.79 o
   0   4  12     2532.01     2474.89     29.77 o
  -4   5  12     8526.83     8191.97     61.47 o
  -3   5  12     1200.69     1196.19     17.73 o
  -2   5  12     1528.84     1542.25     24.39 o
  -1   5  12     4209.11     4071.91     42.03 o
   0   5  12      873.63      829.99     17.09 o
  -5   6  12      434.88      434.62     12.02 o
  -4   6  12     2282.24     2239.95     29.84 o
  -3   6  12       90.47       99.46      7.63 o
  -2   6  12     2332.25     2261.63     30.00 o
  -1   6  12     1685.58     1657.91     24.72 o
   0   6  12      435.37      410.64     12.01 o
  -6   7  12     2683.82     2556.53     26.73 o
  -5   7  12       49.87       35.45      6.08 o
  -4   7  12      406.85      403.90     11.54 o
  -3   7  12      242.46      251.45      9.79 o
  -2   7  12      892.27      886.93     20.30 o
  -1   7  12     3101.22     2931.42     35.24 o
   0   7  12      524.70      525.18     13.24 o
  -7   8  12     4286.24     4111.21     35.35 o
  -6   8  12     1834.61     1790.95     22.32 o
  -5   8  12       14.44       17.83      5.69 o
  -4   8  12     9098.41     8652.30     59.98 o
  -3   8  12      658.88      651.86     20.46 o
  -2   8  12      870.88      840.42     25.82 o
  -1   8  12      564.67      573.00     14.64 o
   0   8  12     1769.06     1745.29     23.25 o
  -8   9  12     1141.24     1082.19     17.25 o
  -7   9  12      582.70      586.32     13.22 o
  -6   9  12       85.10       80.49      7.14 o
  -5   9  12       82.05       85.72      7.21 o
  -4   9  12     1105.29     1056.90     22.27 o
  -3   9  12     1196.26     1199.38     18.75 o
  -2   9  12     2092.32     2050.64     27.40 o
  -1   9  12        8.86       11.80      5.95 o
   0   9  12     5278.62     5104.79     41.20 o
  -9  10  12       38.63       35.17      6.34 o
  -8  10  12      647.81      617.95     14.04 o
  -7  10  12     1910.60     1837.74     23.27 o
  -6  10  12     1523.55     1434.16     20.84 o
  -5  10  12     1460.21     1420.13     19.93 o
  -4  10  12      311.86      328.97     12.12 o
  -3  10  12     2211.10     2162.75     25.80 o
  -2  10  12      209.70      214.33      9.56 o
  -1  10  12      574.27      549.03     13.21 o
   0  10  12      557.41      547.35     14.75 o
 -10  11  12      237.08      255.80     10.28 o
  -9  11  12     1798.05     1775.56     23.14 o
  -8  11  12      447.28      435.49     13.26 o
  -7  11  12      790.16      768.32     16.01 o
  -6  11  12     1513.84     1474.50     20.65 o
  -5  11  12     1504.28     1453.64     20.42 o
  -4  11  12      397.07      398.91     12.83 o
  -3  11  12      210.31      208.66     10.01 o
  -2  11  12      601.08      603.45     14.24 o
  -1  11  12       36.28       40.59      6.21 o
   0  11  12      795.17      811.07     16.76 o
 -11  12  12       20.69       17.56      5.86 o
 -10  12  12     1513.41     1506.13     21.82 o
  -9  12  12      593.64      567.97     13.72 o
  -8  12  12      550.25      518.80     13.78 o
  -7  12  12       75.03       85.58      7.45 o
  -6  12  12      115.47      129.61      8.29 o
  -5  12  12      880.02      866.92     16.11 o
  -4  12  12      570.40      519.46     14.07 o
  -3  12  12     4275.84     4246.03     40.15 o
  -2  12  12      359.64      356.90     14.47 o
  -1  12  12      541.63      563.45     14.95 o
   0  12  12     3101.87     3157.40     30.09 o
 -12  13  12     1397.83     1397.10     26.56 o
 -11  13  12      488.21      481.51     13.95 o
 -10  13  12      563.67      590.07     14.63 o
  -9  13  12      215.35      201.03      9.32 o
  -8  13  12     5479.11     5315.03     42.51 o
  -7  13  12       63.16       53.44      6.66 o
  -6  13  12     1258.83     1266.47     19.78 o
  -5  13  12     2164.65     2081.18     27.15 o
  -4  13  12     1673.72     1630.43     23.62 o
  -3  13  12        9.39       -2.37      5.78 o
  -2  13  12      100.25       96.22      6.78 o
  -1  13  12      130.44      126.82      8.11 o
   0  13  12      624.78      646.70     14.64 o
 -13  14  12     1883.36     1932.90     24.36 o
 -12  14  12       69.03       72.27      7.45 o
 -11  14  12     1051.63     1048.24     19.21 o
 -10  14  12      123.13      136.98      9.05 o
  -9  14  12        5.02        9.88      6.35 o
  -8  14  12       47.39       58.48      7.40 o
  -7  14  12       15.92       13.36      6.01 o
  -6  14  12     1397.19     1371.67     20.06 o
  -5  14  12      143.41      124.97      8.37 o
  -4  14  12      551.36      568.95     14.23 o
  -3  14  12      817.23      830.06     15.49 o
  -2  14  12     1323.87     1367.51     19.07 o
  -1  14  12      152.09      143.96      8.53 o
   0  14  12      310.16      310.26     14.14 o
 -14  15  12      531.26      562.37     17.40 o
 -13  15  12      687.64      683.12     16.60 o
 -12  15  12       54.61       53.78      7.31 o
 -11  15  12      555.74      599.38     14.92 o
 -10  15  12      806.14      796.46     17.22 o
  -9  15  12       35.69       40.04      7.04 o
  -8  15  12      754.72      780.80     17.98 o
  -7  15  12      169.25      180.45      9.85 o
  -6  15  12       54.01       61.96      7.64 o
  -5  15  12     1156.90     1187.00     20.20 o
  -4  15  12      453.92      493.65     19.31 o
  -3  15  12      303.47      300.64     11.88 o
  -2  15  12      183.48      168.94     11.79 o
  -1  15  12      625.00      660.72     20.68 o
   0  15  12       13.44       12.48     15.23 o
 -14  16  12        1.88       12.92     11.17 o
 -13  16  12      242.77      243.06     15.29 o
 -12  16  12      228.55      250.13     12.99 o
 -11  16  12     1028.27     1070.18     20.60 o
 -10  16  12      530.33      553.97     15.73 o
  -9  16  12      484.82      524.04     16.46 o
  -8  16  12     1573.90     1653.87     26.79 o
  -7  16  12      273.75      280.72     12.47 o
  -6  16  12      323.64      348.79     13.92 o
  -5  16  12       59.99       61.44     10.23 o
  -4  16  12       99.53      106.66     12.28 o
  -3  16  12      447.83      424.01     41.89 o
 -12  17  12      731.51      770.86     27.26 o
 -11  17  12        4.82       12.46      8.58 o
 -10  17  12       40.19       53.09      7.57 o
  -9  17  12        2.30        4.83      6.46 o
  -8  17  12      868.08      949.57     20.52 o
  -7  17  12     1316.26     1398.50     27.98 o
   0   1  13        1.48       21.75     11.96 o
  -1   2  13     1578.61     1516.59     26.71 o
   0   2  13      116.68       97.79      8.79 o
  -2   3  13     2671.37     2545.87     33.76 o
  -1   3  13     3820.06     3780.16     41.73 o
   0   3  13        4.17        6.46      6.36 o
  -3   4  13        1.23       14.98      6.21 o
  -2   4  13      302.76      315.43     12.28 o
  -1   4  13        5.50       14.15      6.51 o
   0   4  13       11.51       14.58      6.64 o
  -4   5  13       60.80       61.52      7.02 o
  -3   5  13     1037.42     1018.13     17.13 o
  -2   5  13     2322.71     2159.73     30.61 o
  -1   5  13      207.56      199.44     10.77 o
   0   5  13       53.90       45.68      7.37 o
  -5   6  13      669.85      651.84     15.08 o
  -4   6  13       88.69       86.08      7.11 o
  -3   6  13     2425.74     2372.05     32.60 o
  -2   6  13      355.02      351.59     17.47 o
  -1   6  13     1350.02     1358.22     24.71 o
   0   6  13      126.75      129.01      9.19 o
  -6   7  13     1280.30     1261.42     20.48 o
  -5   7  13     2226.51     2179.02     25.12 o
  -4   7  13        0.37        4.68      5.24 o
  -3   7  13      984.14      937.85     19.84 o
  -2   7  13     1143.00     1101.11     22.26 o
  -1   7  13     2365.28     2257.02     31.60 o
   0   7  13       62.70       70.38      7.72 o
  -7   8  13       69.47       66.69      8.35 o
  -6   8  13      955.97      934.53     16.57 o
  -5   8  13      314.05      317.30     11.39 o
  -4   8  13        3.03        3.67      5.86 o
  -3   8  13       78.99       88.99      9.20 o
  -2   8  13      472.88      465.82     15.51 o
  -1   8  13      277.74      259.43     12.21 o
   0   8  13       23.47       27.68      6.25 o
  -8   9  13       10.26       12.63      6.03 o
  -7   9  13      345.05      332.49     10.46 o
  -6   9  13      498.66      473.86     12.78 o
  -5   9  13      106.82      113.28      7.94 o
  -4   9  13       27.11       27.54      6.12 o
  -3   9  13      532.88      493.92     15.00 o
  -2   9  13     1109.42     1112.75     25.22 o
  -1   9  13      172.81      174.28      9.62 o
   0   9  13       32.14       38.67      6.64 o
  -9  10  13      206.50      240.86      9.96 o
  -8  10  13      175.94      170.10      9.07 o
  -7  10  13     1768.59     1741.39     21.59 o
  -6  10  13     1094.97     1066.63     17.54 o
  -5  10  13      291.86      289.58     10.41 o
  -4  10  13       26.01       22.95      6.61 o
  -3  10  13     2051.77     2079.02     27.18 o
  -2  10  13     1518.23     1529.60     23.18 o
  -1  10  13      301.90      311.95     10.92 o
   0  10  13      302.94      308.23     10.39 o
 -10  11  13      661.48      682.17     14.78 o
  -9  11  13     1822.65     1837.63     23.25 o
  -8  11  13       32.43       37.28      6.05 o
  -7  11  13      558.61      550.82     12.96 o
  -6  11  13      465.61      449.94     12.21 o
  -5  11  13     2121.39     2108.41     24.70 o
  -4  11  13      225.97      218.92     10.04 o
  -3  11  13      259.37      237.00     10.35 o
  -2  11  13      136.90      134.34      8.65 o
  -1  11  13     2922.64     2923.16     29.14 o
   0  11  13      292.70      282.20     10.53 o
 -11  12  13       58.23       60.52      6.93 o
 -10  12  13      845.70      863.54     14.96 o
  -9  12  13      618.72      609.46     13.54 o
  -8  12  13       13.02       14.19      5.70 o
  -7  12  13       45.93       35.86      6.29 o
  -6  12  13      608.12      577.62     15.45 o
  -5  12  13      453.13      456.65     12.97 o
  -4  12  13       15.23       10.27      6.27 o
  -3  12  13        4.37        4.09      6.01 o
  -2  12  13      219.70      200.70     10.53 o
  -1  12  13      221.52      234.59      9.42 o
   0  12  13        1.92        5.84      5.41 o
 -12  13  13        0.16       -5.05      5.68 o
 -11  13  13       44.11       44.86      6.69 o
 -10  13  13      125.55      131.13      8.12 o
  -9  13  13       14.16       12.37      5.54 o
  -8  13  13        1.39        6.65      5.34 o
  -7  13  13       86.46       88.39      6.80 o
  -6  13  13      302.29      307.98     11.25 o
  -5  13  13       95.61       95.27      7.76 o
  -4  13  13        6.73        5.62      6.18 o
  -3  13  13       83.08       95.42      8.78 o
  -2  13  13      628.05      694.12     14.35 o
  -1  13  13      161.79      160.22      8.79 o
   0  13  13       13.79       20.95      6.78 o
 -13  14  13       53.81       56.65      9.42 o
 -12  14  13        6.99        1.27      6.28 o
 -11  14  13     1000.65     1040.15     18.92 o
 -10  14  13      603.97      620.60     14.62 o
  -9  14  13      154.48      161.05      8.55 o
  -8  14  13        1.05        5.40      5.15 o
  -7  14  13     1116.00     1115.87     17.12 o
  -6  14  13      752.69      774.76     14.59 o
  -5  14  13        3.80        4.62      6.03 o
  -4  14  13      209.59      217.34     11.85 o
  -3  14  13      541.40      548.96     15.47 o
  -2  14  13     1376.66     1411.50     25.49 o
  -1  14  13       19.53       25.13      8.72 o
 -12  15  13       87.05       82.06     11.19 o
 -11  15  13      721.24      738.02     16.55 o
 -10  15  13       23.02       29.63      6.43 o
  -9  15  13      900.50      921.98     19.22 o
  -8  15  13        0.34        0.52      5.97 o
  -7  15  13      436.23      447.46     13.39 o
  -6  15  13        2.23        7.55      6.61 o
  -5  15  13     1065.32     1133.91     20.79 o
  -4  15  13      281.16      289.65     15.71 o
 -10  16  13      775.04      880.09     26.46 o
  -9  16  13      620.41      589.74     20.68 o
  -8  16  13       33.61       23.42      9.63 o
   0   0  14     1394.03     1335.33     54.63 o
   0   1  14     1558.39     1633.71     31.51 o
  -1   2  14     2902.48     2865.01     52.34 o
   0   2  14       15.97       23.62      8.80 o
  -2   3  14       50.53       49.27     13.02 o
  -1   3  14       40.73       37.84      7.11 o
   0   3  14      451.61      478.31     14.53 o
  -3   4  14     1256.00     1245.36     25.73 o
  -2   4  14     3538.10     3509.18     44.13 o
  -1   4  14      660.25      641.33     18.00 o
   0   4  14     5289.90     5310.22     53.30 o
  -4   5  14       53.35       52.22      7.28 o
  -3   5  14       56.71       48.76      8.04 o
  -2   5  14       28.54       30.68      6.99 o
  -1   5  14      209.47      226.72     11.43 o
   0   5  14     3429.57     3396.22     40.46 o
  -5   6  14      259.35      250.47     10.39 o
  -4   6  14        4.76       -0.88      6.26 o
  -3   6  14     2907.59     2910.13     37.17 o
  -2   6  14      130.43      120.69      9.42 o
  -1   6  14       24.91       21.96      7.11 o
   0   6  14     1832.03     1817.29     27.52 o
  -6   7  14      182.70      197.12      9.75 o
  -5   7  14     3878.14     3817.56     36.99 o
  -4   7  14      269.77      285.04     13.75 o
  -3   7  14      339.63      340.12     12.53 o
  -2   7  14     2002.70     1883.09     34.71 o
  -1   7  14      160.11      144.50     13.82 o
   0   7  14      226.17      208.48     10.44 o
  -7   8  14       25.28       23.59      6.45 o
  -6   8  14      106.14      100.76      8.09 o
  -5   8  14      607.68      570.87     15.30 o
  -4   8  14      410.76      415.66     13.14 o
  -3   8  14     2579.70     2608.31     32.30 o
  -2   8  14       64.70       66.36      7.88 o
  -1   8  14     1304.40     1265.16     22.57 o
   0   8  14     3515.66     3495.27     45.47 o
  -8   9  14     3158.27     3128.03     32.60 o
  -7   9  14      114.95      123.34      8.55 o
  -6   9  14     2046.27     2067.82     27.79 o
  -5   9  14     1395.51     1358.44     20.95 o
  -4   9  14     2775.44     2715.27     32.86 o
  -3   9  14      656.75      702.18     16.70 o
  -2   9  14       58.59       72.69      9.05 o
  -1   9  14      307.85      313.49     15.44 o
   0   9  14       14.08        5.94      5.51 o
  -9  10  14      502.84      523.67     12.36 o
  -8  10  14      986.93     1015.39     17.06 o
  -7  10  14       72.75       83.61      7.73 o
  -6  10  14        5.58       12.41      5.97 o
  -5  10  14      760.23      777.48     15.96 o
  -4  10  14       43.25       37.13      7.00 o
  -3  10  14       80.97       77.49     10.11 o
  -2  10  14     1619.43     1630.70     24.50 o
  -1  10  14        6.84        9.13      5.56 o
   0  10  14       47.61       49.43      6.11 o
 -10  11  14      995.57     1040.92     15.65 o
  -9  11  14      156.73      163.16      8.15 o
  -8  11  14        1.55        3.69      5.47 o
  -7  11  14      690.07      697.14     14.21 o
  -6  11  14       26.74       21.39      5.84 o
  -5  11  14       90.83       90.55      7.79 o
  -4  11  14     1037.83     1027.31     19.24 o
  -3  11  14      242.36      249.70     10.78 o
  -2  11  14       29.77       32.54      6.42 o
  -1  11  14     2188.68     2247.21     24.15 o
   0  11  14        3.43       -3.19      5.18 o
 -11  12  14      247.66      268.02      9.45 o
 -10  12  14       61.49       58.37      6.78 o
  -9  12  14      722.45      731.20     15.04 o
  -8  12  14     1686.67     1732.54     22.96 o
  -7  12  14     1083.68     1122.21     17.09 o
  -6  12  14     1281.75     1309.65     21.15 o
  -5  12  14        6.81        4.53      5.61 o
  -4  12  14     1776.83     1825.91     28.82 o
  -3  12  14       27.28       27.80      6.37 o
  -2  12  14       60.06       51.00      6.94 o
  -1  12  14        3.70        7.37      5.81 o
   0  12  14        0.78        4.88      5.45 o
 -12  13  14     2315.28     2436.48    100.50 o
 -11  13  14      379.77      397.42     13.27 o
 -10  13  14        8.22       13.22      5.49 o
  -9  13  14     1226.79     1260.85     18.64 o
  -8  13  14      355.66      346.97     12.07 o
  -7  13  14      570.26      591.79     14.48 o
  -6  13  14       51.53       46.27      6.63 o
  -5  13  14       22.76       25.54      6.52 o
  -4  13  14     2348.06     2460.20     29.99 o
  -3  13  14      404.21      408.66     13.28 o
  -2  13  14      853.69      910.67     19.23 o
  -1  13  14       92.30       81.86     18.84 o
 -10  14  14      953.28     1027.80     26.71 o
  -9  14  14      362.81      378.84     16.90 o
  -8  14  14      128.09      139.72     10.87 o
  -7  14  14     1653.81     1765.39     30.59 o
  -6  14  14       75.09       71.52      7.85 o
  -5  14  14      112.57       94.68     11.52 o
  -4  14  14      397.75      448.58     32.31 o
   0   1  15        2.75       -6.34     13.96 o
  -1   2  15      817.09      823.97     25.64 o
   0   2  15       16.01       12.69     11.66 o
  -2   3  15     1408.16     1479.82     30.30 o
  -1   3  15     2361.76     2399.73     39.56 o
   0   3  15        7.99       -4.83      7.79 o
  -3   4  15        3.97        2.48      7.90 o
  -2   4  15      192.43      199.25     11.80 o
  -1   4  15       12.38       15.00      7.66 o
   0   4  15        2.72        4.65      7.05 o
  -4   5  15       12.07       19.98      7.33 o
  -3   5  15      854.86      883.03     19.66 o
  -2   5  15     1288.05     1338.99     24.56 o
  -1   5  15      114.45       95.16      8.35 o
   0   5  15        3.18        8.32      6.42 o
  -5   6  15      374.54      385.78     13.77 o
  -4   6  15       51.40       48.95      8.20 o
  -3   6  15     1595.06     1655.05     27.90 o
  -2   6  15      287.13      294.30     13.83 o
  -1   6  15      906.79      909.14     18.45 o
   0   6  15      138.54      130.12      9.41 o
  -6   7  15      801.66      846.76     18.31 o
  -5   7  15     1374.04     1403.94     22.00 o
  -4   7  15        0.54        7.91      6.81 o
  -3   7  15      361.86      368.80     13.66 o
  -2   7  15      629.75      623.39     16.76 o
  -1   7  15     1383.99     1461.29     22.60 o
   0   7  15       94.03      100.23      8.33 o
  -7   8  15       87.61       92.61     10.15 o
  -6   8  15      543.26      553.37     14.36 o
  -5   8  15      196.96      201.63     10.14 o
  -4   8  15        8.58       12.06      6.83 o
  -3   8  15       25.33       22.52      6.88 o
  -2   8  15      224.11      225.17     10.22 o
  -1   8  15      147.89      145.49      8.99 o
   0   8  15        2.09        6.92      5.73 o
  -8   9  15       15.12       12.56      5.74 o
  -7   9  15      129.10      128.98      8.64 o
  -6   9  15      400.29      401.13     12.72 o
  -5   9  15      137.73      134.41      9.24 o
  -4   9  15       25.05       20.59      6.87 o
  -3   9  15      327.10      337.63     11.46 o
  -2   9  15      717.26      752.55     18.95 o
  -1   9  15       86.23       92.32      7.86 o
   0   9  15        7.71       12.20      5.77 o
  -9  10  15       89.24      104.19      7.46 o
  -8  10  15      116.14      122.45      8.07 o
  -7  10  15     1191.17     1221.95     19.72 o
  -6  10  15      578.67      615.17     14.73 o
  -5  10  15      192.31      207.75     10.72 o
  -4  10  15        9.40       14.51      6.41 o
  -3  10  15      972.73     1016.90     24.86 o
  -2  10  15      813.69      834.87     16.31 o
  -1  10  15      103.31      118.19      8.08 o
   0  10  15      227.20      229.59      9.09 o
 -10  11  15      417.26      446.89     14.74 o
  -9  11  15     1074.13     1156.82     17.01 o
  -8  11  15        8.37        8.62      5.43 o
  -7  11  15      297.20      294.05     10.73 o
  -6  11  15      349.25      344.11     11.46 o
  -5  11  15     1333.21     1393.13     22.60 o
  -4  11  15       95.40       91.83      7.38 o
  -3  11  15      184.96      185.69      8.87 o
  -2  11  15       81.52       95.16      7.36 o
  -1  11  15     1638.94     1756.44     26.58 o
   0  11  15      152.44      170.93     28.55 o
  -9  12  15      428.96      442.75     15.21 o
  -8  12  15       38.95       42.12      8.47 o
  -7  12  15       33.98       31.27      6.96 o
  -6  12  15      385.01      386.84     13.25 o
  -5  12  15      188.33      204.74     10.40 o
  -4  12  15       11.05        6.17      7.48 o
  -3  12  15        3.45        5.18      8.57 o
  -2   3  16      687.04      727.56     41.90 o
  -1   3  16     1205.02     1235.27     37.21 o
   0   3  16     1531.05     1653.80     43.10 o
  -3   4  16       89.15       95.96     12.15 o
  -2   4  16       76.67       85.52     11.31 o
  -1   4  16      117.47      135.78     11.69 o
   0   4  16      857.39      879.49     37.14 o
  -4   5  16     2782.13     2978.18     42.98 o
  -3   5  16      459.10      497.27     18.49 o
  -2   5  16      618.07      651.44     17.43 o
  -1   5  16     1498.14     1563.92     26.33 o
   0   5  16      260.09      264.04     12.42 o
  -5   6  16      159.08      178.81     11.92 o
  -4   6  16      744.51      754.34     21.50 o
  -3   6  16       17.62        6.72      6.48 o
  -2   6  16      694.52      742.68     18.42 o
  -1   6  16      487.82      559.40     16.43 o
   0   6  16      118.69      123.23      9.85 o
  -6   7  16      909.31      994.73     19.40 o
  -5   7  16       43.46       33.18      7.44 o
  -4   7  16      155.18      154.77      9.50 o
  -3   7  16       88.30       99.13      8.51 o
  -2   7  16      281.29      282.92     12.54 o
  -1   7  16     1178.48     1277.99     23.46 o
   0   7  16      213.44      209.04     11.31 o
  -7   8  16     1406.38     1523.63     22.16 o
  -6   8  16      694.18      707.38     15.10 o
  -5   8  16       11.75        9.82      6.50 o
  -4   8  16     3200.29     3504.78     37.69 o
  -3   8  16      199.26      204.72     10.35 o
  -2   8  16      394.65      443.17     14.40 o
  -1   8  16      248.07      265.76     11.85 o
   0   8  16      717.69      768.62     17.73 o
  -8   9  16      407.17      407.46     18.53 o
  -7   9  16      240.31      240.41     10.80 o
  -6   9  16       23.78       15.29      5.82 o
  -5   9  16       29.88       36.49      6.73 o
  -4   9  16      499.24      519.82     13.88 o
  -3   9  16      473.90      513.36     13.82 o
  -2   9  16      799.39      833.75     18.27 o
  -1   9  16        1.73       -0.18      8.21 o
  -7  10  16      635.64      671.01     26.33 o
  -6  10  16      614.82      731.28     39.05 o
  -5  10  16      557.02      545.08     20.46 o
  -4  10  16       95.03       91.17     11.66 o
  -3  10  16      868.57      895.84     28.92 o
  -3   4  17        0.22       32.99     27.92 o
   0   4  17        5.14       14.45     36.16 o
  -4   5  17        2.23        1.61     10.98 o
  -3   5  17      492.54      517.62     31.39 o
  -2   5  17      717.77      754.26     43.07 o
  -1   5  17       41.25       54.83     13.47 o
   0   5  17        0.51       -2.12     13.56 o
  -4   6  17        1.32       -5.71     14.02 o
 
